# Supplementary material for: Ångström-resolution imaging of cell-surface glycans
Source: Nat Nanotechnol. 2025 Jul 28;20(10):1457–63. doi: 10.1038/s41565-025-01966-5 (PMC12534188; doi:10.1038/s41565-025-01966-5)
Supplement: Supplementary file 1 — Statistical source data. [file 41565_2025_1966_MOESM1_ESM.xlsx]

## Sheet: h_Figure3h_SourceData
N_sugars	Condition	Mean	SEM
2	ManNAz	0.183582	0.00369777
3	ManNAz	0.0593476	0.00227068
4	ManNAz	0.0235662	0.00168122
5	ManNAz	0.0114599	0.00100505
2	ManNAz_CSR	0.125648	0.00169724
3	ManNAz_CSR	0.0232445	0.000716729
4	ManNAz_CSR	0.00477978	0.000243425
5	ManNAz_CSR	0.00103846	7.44468e-05
2	GalNAz	0.146128	0.00383831
3	GalNAz	0.0433714	0.00224834
4	GalNAz	0.0148124	0.00129198
5	GalNAz	0.00642719	0.000629732
2	GalNAz_CSR	0.0968197	0.00221932
3	GalNAz_CSR	0.0132607	0.000603298
4	GalNAz_CSR	0.00203139	0.000142108
5	GalNAz_CSR	0.000346483	3.1359e-05

## Sheet: k_csr_line_data
metric	bin_center	density
1nn	0.125	0.000793846
1nn	0.375	0.00247077
1nn	0.625	0.00422154
1nn	0.875	0.00597846
1nn	1.125	0.00765231
1nn	1.375	0.00937231
1nn	1.625	0.0109497
1nn	1.875	0.0127856
1nn	2.125	0.0143692
1nn	2.375	0.0160636
1nn	2.625	0.0179692
1nn	2.875	0.0187733
1nn	3.125	0.0205733
1nn	3.375	0.0223426
1nn	3.625	0.0242564
1nn	3.875	0.0250062
1nn	4.125	0.0267077
1nn	4.375	0.0282041
1nn	4.625	0.0295456
1nn	4.875	0.0306779
1nn	5.125	0.0324154
1nn	5.375	0.0333897
1nn	5.625	0.0345046
1nn	5.875	0.0360328
1nn	6.125	0.0367662
1nn	6.375	0.0378308
1nn	6.625	0.0388503
1nn	6.875	0.0402
1nn	7.125	0.0411333
1nn	7.375	0.0417374
1nn	7.625	0.0429569
1nn	7.875	0.0440554
1nn	8.125	0.0440513
1nn	8.375	0.0450595
1nn	8.625	0.0460779
1nn	8.875	0.04636
1nn	9.125	0.0466903
1nn	9.375	0.0471056
1nn	9.625	0.0479713
1nn	9.875	0.0480646
1nn	10.125	0.0483538
1nn	10.375	0.04884
1nn	10.625	0.0489128
1nn	10.875	0.0490185
1nn	11.125	0.0501087
1nn	11.375	0.0493364
1nn	11.625	0.0496574
1nn	11.875	0.0501621
1nn	12.125	0.0498851
1nn	12.375	0.0496985
1nn	12.625	0.0493272
1nn	12.875	0.0498769
1nn	13.125	0.0494626
1nn	13.375	0.0492421
1nn	13.625	0.0490287
1nn	13.875	0.048639
1nn	14.125	0.0491631
1nn	14.375	0.0485108
1nn	14.625	0.0474615
1nn	14.875	0.0476995
1nn	15.125	0.0469159
1nn	15.375	0.0465005
1nn	15.625	0.046041
1nn	15.875	0.0451138
1nn	16.125	0.0450892
1nn	16.375	0.0446718
1nn	16.625	0.0440995
1nn	16.875	0.0430174
1nn	17.125	0.042481
1nn	17.375	0.0421056
1nn	17.625	0.0416246
1nn	17.875	0.0405764
1nn	18.125	0.0399508
1nn	18.375	0.0390205
1nn	18.625	0.0387518
1nn	18.875	0.0379456
1nn	19.125	0.0374051
1nn	19.375	0.0366954
1nn	19.625	0.0358749
1nn	19.875	0.0350441
1nn	20.125	0.0340933
1nn	20.375	0.0332585
1nn	20.625	0.0322851
1nn	20.875	0.0317662
1nn	21.125	0.03064
1nn	21.375	0.030879
1nn	21.625	0.0293005
1nn	21.875	0.0290574
1nn	22.125	0.0279528
1nn	22.375	0.0270892
1nn	22.625	0.0269333
1nn	22.875	0.0260113
1nn	23.125	0.025401
1nn	23.375	0.0242749
1nn	23.625	0.0239159
1nn	23.875	0.0232082
1nn	24.125	0.0221436
1nn	24.375	0.0216821
1nn	24.625	0.0213979
1nn	24.875	0.020439
1nn	25.125	0.0198964
1nn	25.375	0.0191795
1nn	25.625	0.018681
1nn	25.875	0.0177692
1nn	26.125	0.0174677
1nn	26.375	0.0168267
1nn	26.625	0.0159631
1nn	26.875	0.0156759
1nn	27.125	0.0149292
1nn	27.375	0.0143559
1nn	27.625	0.0139549
1nn	27.875	0.0135221
1nn	28.125	0.0128092
1nn	28.375	0.0126831
1nn	28.625	0.0120051
1nn	28.875	0.0114872
1nn	29.125	0.0110933
1nn	29.375	0.0108092
1nn	29.625	0.0102923
1nn	29.875	0.0101303
1nn	30.125	0.00955077
1nn	30.375	0.00903385
1nn	30.625	0.0085959
1nn	30.875	0.00834256
1nn	31.125	0.00804615
1nn	31.375	0.00751897
1nn	31.625	0.00742872
1nn	31.875	0.00706154
1nn	32.125	0.00684308
1nn	32.375	0.0063559
1nn	32.625	0.00608
1nn	32.875	0.00572
1nn	33.125	0.00554667
1nn	33.375	0.00538154
1nn	33.625	0.00505128
1nn	33.875	0.00492103
1nn	34.125	0.00459795
1nn	34.375	0.00423897
1nn	34.625	0.00431795
1nn	34.875	0.00392103
1nn	35.125	0.00369949
1nn	35.375	0.00336923
1nn	35.625	0.00350872
1nn	35.875	0.00316615
1nn	36.125	0.00302256
1nn	36.375	0.00298154
1nn	36.625	0.00278359
1nn	36.875	0.00254564
1nn	37.125	0.00242872
1nn	37.375	0.00231897
1nn	37.625	0.00222256
1nn	37.875	0.00218359
1nn	38.125	0.00199179
1nn	38.375	0.00186667
1nn	38.625	0.0018841
1nn	38.875	0.00171897
1nn	39.125	0.00172103
1nn	39.375	0.00152923
1nn	39.625	0.00150051
1nn	39.875	0.00134564
1nn	40.125	0.00126974
1nn	40.375	0.0012041
1nn	40.625	0.00113333
1nn	40.875	0.00107282
1nn	41.125	0.0010759
1nn	41.375	0.000991795
1nn	41.625	0.000910769
1nn	41.875	0.000843077
1nn	42.125	0.000764103
1nn	42.375	0.00077641
1nn	42.625	0.000711795
1nn	42.875	0.000595897
1nn	43.125	0.000577436
1nn	43.375	0.000571282
1nn	43.625	0.000538462
1nn	43.875	0.000524103
1nn	44.125	0.000491282
1nn	44.375	0.000449231
1nn	44.625	0.000405128
1nn	44.875	0.000373333
1nn	45.125	0.000385641
1nn	45.375	0.000353846
1nn	45.625	0.000326154
1nn	45.875	0.000324103
1nn	46.125	0.000272821
1nn	46.375	0.000268718
1nn	46.625	0.000283077
1nn	46.875	0.000233846
1nn	47.125	0.000238974
1nn	47.375	0.000222564
1nn	47.625	0.000197949
1nn	47.875	0.000149744
1nn	48.125	0.000174359
1nn	48.375	0.000177436
1nn	48.625	0.000167179
1nn	48.875	0.000147692
1nn	49.125	0.000127179
1nn	49.375	0.000112821
1nn	49.625	0.000105641
1nn	49.875	0.000107692
1nn	50.125	0.000109744
1nn	50.375	9.84615e-05
1nn	50.625	9.4359e-05
1nn	50.875	9.23077e-05
1nn	51.125	6.15385e-05
1nn	51.375	6.5641e-05
1nn	51.625	6.25641e-05
1nn	51.875	5.64103e-05
1nn	52.125	5.64103e-05
1nn	52.375	4.92308e-05
1nn	52.625	4.30769e-05
1nn	52.875	5.23077e-05
1nn	53.125	5.33333e-05
1nn	53.375	4.20513e-05
1nn	53.625	2.87179e-05
1nn	53.875	4.30769e-05
1nn	54.125	3.07692e-05
1nn	54.375	2.5641e-05
1nn	54.625	2.46154e-05
1nn	54.875	2.5641e-05
1nn	55.125	3.58974e-05
1nn	55.375	1.64103e-05
1nn	55.625	2.76923e-05
1nn	55.875	1.74359e-05
1nn	56.125	1.94872e-05
1nn	56.375	1.64103e-05
1nn	56.625	2.5641e-05
1nn	56.875	6.15385e-06
1nn	57.125	1.53846e-05
1nn	57.375	1.02564e-05
1nn	57.625	1.53846e-05
1nn	57.875	8.20513e-06
1nn	58.125	1.4359e-05
1nn	58.375	4.10256e-06
1nn	58.625	7.17949e-06
1nn	58.875	7.17949e-06
1nn	59.125	5.12821e-06
1nn	59.375	8.20513e-06
1nn	59.625	6.15385e-06
1nn	59.875	7.17949e-06
1nn	60.125	4.10256e-06
1nn	60.375	8.20513e-06
1nn	60.625	6.15385e-06
1nn	60.875	2.05128e-06
1nn	61.125	3.07692e-06
1nn	61.375	4.10256e-06
1nn	61.625	1.02564e-06
1nn	61.875	2.05128e-06
1nn	62.125	2.05128e-06
1nn	62.375	4.10256e-06
1nn	62.625	2.05128e-06
1nn	62.875	1.02564e-06
1nn	63.125	1.02564e-06
1nn	63.375	0
1nn	63.625	2.05128e-06
1nn	63.875	2.05128e-06
1nn	64.125	2.05128e-06
1nn	64.375	0
1nn	64.625	2.05128e-06
1nn	64.875	4.10256e-06
1nn	65.125	1.02564e-06
1nn	65.375	1.02564e-06
1nn	65.625	1.02564e-06
1nn	65.875	1.02564e-06
1nn	66.125	1.02564e-06
1nn	66.375	2.05128e-06
1nn	66.625	2.05128e-06
1nn	66.875	0
1nn	67.125	0
1nn	67.375	0
1nn	67.625	0
1nn	67.875	0
1nn	68.125	1.02564e-06
1nn	68.375	0
1nn	68.625	0
1nn	68.875	0
1nn	69.125	1.02564e-06
1nn	69.375	0
1nn	69.625	1.02564e-06
1nn	69.875	1.02564e-06
1nn	70.125	0
1nn	70.375	0
1nn	70.625	0
1nn	70.875	0
1nn	71.125	0
1nn	71.375	0
1nn	71.625	0
1nn	71.875	1.02564e-06
1nn	72.125	0
1nn	72.375	0
1nn	72.625	1.02564e-06
1nn	72.875	1.02564e-06
1nn	73.125	0
1nn	73.375	0
1nn	73.625	0
1nn	73.875	0
1nn	74.125	0
1nn	74.375	0
1nn	74.625	0
1nn	74.875	0
1nn	75.125	0
1nn	75.375	0
1nn	75.625	0
1nn	75.875	0
1nn	76.125	0
1nn	76.375	2.05128e-06
1nn	76.625	0
1nn	76.875	0
1nn	77.125	0
1nn	77.375	0
1nn	77.625	0
1nn	77.875	0
1nn	78.125	0
1nn	78.375	0
1nn	78.625	1.02564e-06
1nn	78.875	0
1nn	79.125	0
1nn	79.375	0
1nn	79.625	0
1nn	79.875	0
1nn	80.125	0
1nn	80.375	0
1nn	80.625	0
1nn	80.875	0
1nn	81.125	0
1nn	81.375	0
1nn	81.625	0
1nn	81.875	0
1nn	82.125	0
1nn	82.375	0
1nn	82.625	0
1nn	82.875	0
1nn	83.125	0
1nn	83.375	0
1nn	83.625	0
1nn	83.875	0
1nn	84.125	0
1nn	84.375	0
1nn	84.625	0
1nn	84.875	0
1nn	85.125	0
1nn	85.375	0
1nn	85.625	0
1nn	85.875	0
1nn	86.125	0
1nn	86.375	0
1nn	86.625	0
1nn	86.875	0
1nn	87.125	0
1nn	87.375	0
1nn	87.625	0
1nn	87.875	0
1nn	88.125	0
1nn	88.375	0
1nn	88.625	0
1nn	88.875	0
1nn	89.125	0
1nn	89.375	0
1nn	89.625	0
1nn	89.875	0
1nn	90.125	0
1nn	90.375	0
1nn	90.625	0
1nn	90.875	0
1nn	91.125	0
1nn	91.375	0
1nn	91.625	0
1nn	91.875	0
1nn	92.125	0
1nn	92.375	0
1nn	92.625	0
1nn	92.875	0
1nn	93.125	0
1nn	93.375	0
1nn	93.625	0
1nn	93.875	0
1nn	94.125	0
1nn	94.375	0
1nn	94.625	0
1nn	94.875	0
1nn	95.125	0
1nn	95.375	0
1nn	95.625	0
1nn	95.875	0
1nn	96.125	0
1nn	96.375	0
1nn	96.625	0
1nn	96.875	0
1nn	97.125	0
1nn	97.375	0
1nn	97.625	0
1nn	97.875	0
1nn	98.125	0
1nn	98.375	0
1nn	98.625	0
1nn	98.875	0
1nn	99.125	0
1nn	99.375	0
1nn	99.625	0
2nn	0.125	0
2nn	0.375	3.07692e-06
2nn	0.625	1.02564e-05
2nn	0.875	5.12821e-06
2nn	1.125	2.97436e-05
2nn	1.375	5.74359e-05
2nn	1.625	9.4359e-05
2nn	1.875	0.000168205
2nn	2.125	0.000242051
2nn	2.375	0.000315898
2nn	2.625	0.00045641
2nn	2.875	0.000608205
2nn	3.125	0.000690257
2nn	3.375	0.000904616
2nn	3.625	0.0011118
2nn	3.875	0.00130154
2nn	4.125	0.00161949
2nn	4.375	0.00181744
2nn	4.625	0.00214564
2nn	4.875	0.00253026
2nn	5.125	0.00286359
2nn	5.375	0.00338974
2nn	5.625	0.00378257
2nn	5.875	0.00440923
2nn	6.125	0.00486359
2nn	6.375	0.00545539
2nn	6.625	0.00610051
2nn	6.875	0.00668923
2nn	7.125	0.00716513
2nn	7.375	0.00802051
2nn	7.625	0.00859693
2nn	7.875	0.00962667
2nn	8.125	0.0102718
2nn	8.375	0.0110677
2nn	8.625	0.0117067
2nn	8.875	0.012638
2nn	9.125	0.0135231
2nn	9.375	0.0145282
2nn	9.625	0.015519
2nn	9.875	0.0162308
2nn	10.125	0.0173395
2nn	10.375	0.0183569
2nn	10.625	0.0195015
2nn	10.875	0.0201303
2nn	11.125	0.0212267
2nn	11.375	0.0223446
2nn	11.625	0.0232831
2nn	11.875	0.0242585
2nn	12.125	0.0252739
2nn	12.375	0.0263395
2nn	12.625	0.0274441
2nn	12.875	0.0284749
2nn	13.125	0.029521
2nn	13.375	0.0300041
2nn	13.625	0.0313682
2nn	13.875	0.0326339
2nn	14.125	0.0333056
2nn	14.375	0.0344739
2nn	14.625	0.0348185
2nn	14.875	0.0362646
2nn	15.125	0.0369159
2nn	15.375	0.0376267
2nn	15.625	0.038441
2nn	15.875	0.0390031
2nn	16.125	0.0404062
2nn	16.375	0.0407067
2nn	16.625	0.0414749
2nn	16.875	0.0423374
2nn	17.125	0.0428523
2nn	17.375	0.0431826
2nn	17.625	0.0438164
2nn	17.875	0.0445128
2nn	18.125	0.0446144
2nn	18.375	0.0455898
2nn	18.625	0.0455139
2nn	18.875	0.0459241
2nn	19.125	0.0465467
2nn	19.375	0.0466246
2nn	19.625	0.0473682
2nn	19.875	0.0475169
2nn	20.125	0.04744
2nn	20.375	0.0471764
2nn	20.625	0.047321
2nn	20.875	0.0472154
2nn	21.125	0.0469436
2nn	21.375	0.0470923
2nn	21.625	0.0470718
2nn	21.875	0.0467928
2nn	22.125	0.0471877
2nn	22.375	0.0467939
2nn	22.625	0.046641
2nn	22.875	0.0458769
2nn	23.125	0.0463805
2nn	23.375	0.0454626
2nn	23.625	0.044881
2nn	23.875	0.0446215
2nn	24.125	0.0436687
2nn	24.375	0.043399
2nn	24.625	0.0433169
2nn	24.875	0.0429057
2nn	25.125	0.0421262
2nn	25.375	0.0416298
2nn	25.625	0.0407908
2nn	25.875	0.0404154
2nn	26.125	0.0390236
2nn	26.375	0.0391662
2nn	26.625	0.0382185
2nn	26.875	0.0378831
2nn	27.125	0.0366544
2nn	27.375	0.0361857
2nn	27.625	0.0356287
2nn	27.875	0.0350841
2nn	28.125	0.0343139
2nn	28.375	0.0335939
2nn	28.625	0.0328277
2nn	28.875	0.0321282
2nn	29.125	0.031319
2nn	29.375	0.0303651
2nn	29.625	0.0298195
2nn	29.875	0.0294708
2nn	30.125	0.0286215
2nn	30.375	0.0279364
2nn	30.625	0.0267426
2nn	30.875	0.0261795
2nn	31.125	0.0255508
2nn	31.375	0.0246892
2nn	31.625	0.0241723
2nn	31.875	0.0232985
2nn	32.125	0.0229692
2nn	32.375	0.0219672
2nn	32.625	0.0214164
2nn	32.875	0.0206123
2nn	33.125	0.0200513
2nn	33.375	0.0193169
2nn	33.625	0.0188677
2nn	33.875	0.0181344
2nn	34.125	0.0172626
2nn	34.375	0.0170103
2nn	34.625	0.0160821
2nn	34.875	0.0157405
2nn	35.125	0.0150103
2nn	35.375	0.0145785
2nn	35.625	0.0141897
2nn	35.875	0.0135323
2nn	36.125	0.0131918
2nn	36.375	0.0125159
2nn	36.625	0.0120082
2nn	36.875	0.0116041
2nn	37.125	0.0109682
2nn	37.375	0.0104995
2nn	37.625	0.0102954
2nn	37.875	0.00972205
2nn	38.125	0.00960205
2nn	38.375	0.0090441
2nn	38.625	0.00850462
2nn	38.875	0.00829436
2nn	39.125	0.00779898
2nn	39.375	0.00753334
2nn	39.625	0.00724205
2nn	39.875	0.00682975
2nn	40.125	0.00655692
2nn	40.375	0.00645231
2nn	40.625	0.00601026
2nn	40.875	0.00571282
2nn	41.125	0.00548513
2nn	41.375	0.00520513
2nn	41.625	0.00507795
2nn	41.875	0.00454872
2nn	42.125	0.00455385
2nn	42.375	0.00423282
2nn	42.625	0.00407795
2nn	42.875	0.00384308
2nn	43.125	0.00365231
2nn	43.375	0.00359692
2nn	43.625	0.00328923
2nn	43.875	0.00310769
2nn	44.125	0.00289539
2nn	44.375	0.00281026
2nn	44.625	0.00275282
2nn	44.875	0.00248718
2nn	45.125	0.00239282
2nn	45.375	0.00228821
2nn	45.625	0.00216821
2nn	45.875	0.00204718
2nn	46.125	0.00182564
2nn	46.375	0.00178462
2nn	46.625	0.00169846
2nn	46.875	0.00167487
2nn	47.125	0.00155487
2nn	47.375	0.00138359
2nn	47.625	0.00132513
2nn	47.875	0.00125949
2nn	48.125	0.00125436
2nn	48.375	0.00119692
2nn	48.625	0.00108103
2nn	48.875	0.000995898
2nn	49.125	0.000938462
2nn	49.375	0.000877949
2nn	49.625	0.000831795
2nn	49.875	0.000791795
2nn	50.125	0.000749744
2nn	50.375	0.000650257
2nn	50.625	0.000657436
2nn	50.875	0.000609231
2nn	51.125	0.000568205
2nn	51.375	0.000555898
2nn	51.625	0.000554872
2nn	51.875	0.000464616
2nn	52.125	0.000429744
2nn	52.375	0.000450257
2nn	52.625	0.000444103
2nn	52.875	0.000371282
2nn	53.125	0.000351795
2nn	53.375	0.000316923
2nn	53.625	0.000330256
2nn	53.875	0.000290256
2nn	54.125	0.000243077
2nn	54.375	0.000285128
2nn	54.625	0.000241026
2nn	54.875	0.000215385
2nn	55.125	0.000195897
2nn	55.375	0.000209231
2nn	55.625	0.000211282
2nn	55.875	0.000170256
2nn	56.125	0.000146667
2nn	56.375	0.000147692
2nn	56.625	0.000132308
2nn	56.875	0.000124103
2nn	57.125	0.000135385
2nn	57.375	0.000109744
2nn	57.625	0.000126154
2nn	57.875	0.000116923
2nn	58.125	8.92308e-05
2nn	58.375	8e-05
2nn	58.625	6.66667e-05
2nn	58.875	7.79487e-05
2nn	59.125	6.46154e-05
2nn	59.375	6.97436e-05
2nn	59.625	5.33333e-05
2nn	59.875	5.84616e-05
2nn	60.125	5.33333e-05
2nn	60.375	5.02564e-05
2nn	60.625	4.82051e-05
2nn	60.875	1.74359e-05
2nn	61.125	4.71795e-05
2nn	61.375	4.61539e-05
2nn	61.625	3.28205e-05
2nn	61.875	3.17949e-05
2nn	62.125	3.58974e-05
2nn	62.375	2.76923e-05
2nn	62.625	2.66667e-05
2nn	62.875	2.35897e-05
2nn	63.125	1.53846e-05
2nn	63.375	2.15385e-05
2nn	63.625	2.35897e-05
2nn	63.875	2.15385e-05
2nn	64.125	1.12821e-05
2nn	64.375	1.74359e-05
2nn	64.625	1.23077e-05
2nn	64.875	1.12821e-05
2nn	65.125	1.12821e-05
2nn	65.375	1.84615e-05
2nn	65.625	1.23077e-05
2nn	65.875	8.20513e-06
2nn	66.125	1.02564e-05
2nn	66.375	1.53846e-05
2nn	66.625	6.15385e-06
2nn	66.875	1.4359e-05
2nn	67.125	1.23077e-05
2nn	67.375	8.20513e-06
2nn	67.625	3.07692e-06
2nn	67.875	4.10257e-06
2nn	68.125	4.10257e-06
2nn	68.375	1.64103e-05
2nn	68.625	4.10257e-06
2nn	68.875	5.12821e-06
2nn	69.125	3.07692e-06
2nn	69.375	4.10257e-06
2nn	69.625	3.07692e-06
2nn	69.875	4.10257e-06
2nn	70.125	4.10257e-06
2nn	70.375	6.15385e-06
2nn	70.625	3.07692e-06
2nn	70.875	1.02564e-06
2nn	71.125	5.12821e-06
2nn	71.375	3.07692e-06
2nn	71.625	0
2nn	71.875	1.02564e-06
2nn	72.125	1.02564e-06
2nn	72.375	2.05128e-06
2nn	72.625	1.02564e-06
2nn	72.875	2.05128e-06
2nn	73.125	1.02564e-06
2nn	73.375	1.02564e-06
2nn	73.625	1.02564e-06
2nn	73.875	1.02564e-06
2nn	74.125	0
2nn	74.375	1.02564e-06
2nn	74.625	1.02564e-06
2nn	74.875	2.05128e-06
2nn	75.125	1.02564e-06
2nn	75.375	1.02564e-06
2nn	75.625	0
2nn	75.875	0
2nn	76.125	0
2nn	76.375	0
2nn	76.625	0
2nn	76.875	2.05128e-06
2nn	77.125	2.05128e-06
2nn	77.375	1.02564e-06
2nn	77.625	1.02564e-06
2nn	77.875	0
2nn	78.125	0
2nn	78.375	0
2nn	78.625	0
2nn	78.875	0
2nn	79.125	0
2nn	79.375	1.02564e-06
2nn	79.625	0
2nn	79.875	0
2nn	80.125	0
2nn	80.375	0
2nn	80.625	0
2nn	80.875	0
2nn	81.125	1.02564e-06
2nn	81.375	0
2nn	81.625	0
2nn	81.875	0
2nn	82.125	0
2nn	82.375	0
2nn	82.625	0
2nn	82.875	1.02564e-06
2nn	83.125	0
2nn	83.375	0
2nn	83.625	0
2nn	83.875	0
2nn	84.125	0
2nn	84.375	0
2nn	84.625	0
2nn	84.875	0
2nn	85.125	0
2nn	85.375	0
2nn	85.625	0
2nn	85.875	0
2nn	86.125	0
2nn	86.375	0
2nn	86.625	0
2nn	86.875	0
2nn	87.125	0
2nn	87.375	1.02564e-06
2nn	87.625	0
2nn	87.875	0
2nn	88.125	0
2nn	88.375	0
2nn	88.625	0
2nn	88.875	0
2nn	89.125	0
2nn	89.375	0
2nn	89.625	0
2nn	89.875	0
2nn	90.125	0
2nn	90.375	0
2nn	90.625	0
2nn	90.875	1.02564e-06
2nn	91.125	0
2nn	91.375	0
2nn	91.625	0
2nn	91.875	0
2nn	92.125	0
2nn	92.375	0
2nn	92.625	0
2nn	92.875	0
2nn	93.125	0
2nn	93.375	1.02564e-06
2nn	93.625	1.02564e-06
2nn	93.875	0
2nn	94.125	0
2nn	94.375	0
2nn	94.625	0
2nn	94.875	0
2nn	95.125	0
2nn	95.375	0
2nn	95.625	0
2nn	95.875	0
2nn	96.125	0
2nn	96.375	0
2nn	96.625	0
2nn	96.875	0
2nn	97.125	0
2nn	97.375	0
2nn	97.625	0
2nn	97.875	0
2nn	98.125	0
2nn	98.375	0
2nn	98.625	0
2nn	98.875	0
2nn	99.125	0
2nn	99.375	0
2nn	99.625	0
3nn	0.125	0
3nn	0.375	0
3nn	0.625	0
3nn	0.875	0
3nn	1.125	0
3nn	1.375	0
3nn	1.625	0
3nn	1.875	0
3nn	2.125	2.05128e-06
3nn	2.375	2.05128e-06
3nn	2.625	3.07692e-06
3nn	2.875	9.23077e-06
3nn	3.125	2.25641e-05
3nn	3.375	1.84615e-05
3nn	3.625	2.76923e-05
3nn	3.875	4.92308e-05
3nn	4.125	5.84616e-05
3nn	4.375	7.07692e-05
3nn	4.625	7.28205e-05
3nn	4.875	0.000112821
3nn	5.125	0.000145641
3nn	5.375	0.000179487
3nn	5.625	0.000221539
3nn	5.875	0.000304615
3nn	6.125	0.000333333
3nn	6.375	0.000402051
3nn	6.625	0.000445128
3nn	6.875	0.000528205
3nn	7.125	0.000605128
3nn	7.375	0.000751795
3nn	7.625	0.000893334
3nn	7.875	0.00101744
3nn	8.125	0.00114564
3nn	8.375	0.00140821
3nn	8.625	0.00154872
3nn	8.875	0.00175897
3nn	9.125	0.00203692
3nn	9.375	0.00224821
3nn	9.625	0.00246667
3nn	9.875	0.00287898
3nn	10.125	0.00309231
3nn	10.375	0.00355795
3nn	10.625	0.00384821
3nn	10.875	0.00419077
3nn	11.125	0.00469846
3nn	11.375	0.00497846
3nn	11.625	0.00557231
3nn	11.875	0.00590564
3nn	12.125	0.00665231
3nn	12.375	0.00697334
3nn	12.625	0.00776718
3nn	12.875	0.00830359
3nn	13.125	0.00894359
3nn	13.375	0.00943795
3nn	13.625	0.010238
3nn	13.875	0.0110646
3nn	14.125	0.011641
3nn	14.375	0.0124082
3nn	14.625	0.0133097
3nn	14.875	0.0139456
3nn	15.125	0.0147826
3nn	15.375	0.015598
3nn	15.625	0.0165067
3nn	15.875	0.0173969
3nn	16.125	0.0182533
3nn	16.375	0.019079
3nn	16.625	0.0202072
3nn	16.875	0.0210646
3nn	17.125	0.0214923
3nn	17.375	0.0229108
3nn	17.625	0.0238974
3nn	17.875	0.0246759
3nn	18.125	0.0255908
3nn	18.375	0.0268749
3nn	18.625	0.0274708
3nn	18.875	0.0281303
3nn	19.125	0.0294554
3nn	19.375	0.0303241
3nn	19.625	0.0310451
3nn	19.875	0.0321149
3nn	20.125	0.0329723
3nn	20.375	0.033879
3nn	20.625	0.0347651
3nn	20.875	0.035799
3nn	21.125	0.0363405
3nn	21.375	0.0373477
3nn	21.625	0.0380246
3nn	21.875	0.0387374
3nn	22.125	0.0395057
3nn	22.375	0.0401118
3nn	22.625	0.0409467
3nn	22.875	0.0411621
3nn	23.125	0.0419139
3nn	23.375	0.0426554
3nn	23.625	0.0433272
3nn	23.875	0.0431826
3nn	24.125	0.0439785
3nn	24.375	0.0440185
3nn	24.625	0.0443949
3nn	24.875	0.0448205
3nn	25.125	0.0456339
3nn	25.375	0.045481
3nn	25.625	0.0460533
3nn	25.875	0.046519
3nn	26.125	0.0464441
3nn	26.375	0.0462144
3nn	26.625	0.0464769
3nn	26.875	0.0467272
3nn	27.125	0.0461785
3nn	27.375	0.0463477
3nn	27.625	0.0460605
3nn	27.875	0.0465723
3nn	28.125	0.0459805
3nn	28.375	0.0460267
3nn	28.625	0.045441
3nn	28.875	0.0452021
3nn	29.125	0.04496
3nn	29.375	0.0447764
3nn	29.625	0.0438185
3nn	29.875	0.0437498
3nn	30.125	0.0437723
3nn	30.375	0.0432472
3nn	30.625	0.0422667
3nn	30.875	0.0425098
3nn	31.125	0.0412769
3nn	31.375	0.0408298
3nn	31.625	0.0404021
3nn	31.875	0.0397949
3nn	32.125	0.0395815
3nn	32.375	0.0380185
3nn	32.625	0.0380298
3nn	32.875	0.0369692
3nn	33.125	0.0366615
3nn	33.375	0.0359231
3nn	33.625	0.0354769
3nn	33.875	0.0344267
3nn	34.125	0.0335928
3nn	34.375	0.0330318
3nn	34.625	0.032799
3nn	34.875	0.0317026
3nn	35.125	0.0305487
3nn	35.375	0.0304698
3nn	35.625	0.0293467
3nn	35.875	0.0287754
3nn	36.125	0.0279456
3nn	36.375	0.0275754
3nn	36.625	0.0264718
3nn	36.875	0.0255426
3nn	37.125	0.0247897
3nn	37.375	0.0242144
3nn	37.625	0.0239046
3nn	37.875	0.0233344
3nn	38.125	0.0223631
3nn	38.375	0.0217641
3nn	38.625	0.0210503
3nn	38.875	0.0204903
3nn	39.125	0.0198174
3nn	39.375	0.0192995
3nn	39.625	0.0185323
3nn	39.875	0.017801
3nn	40.125	0.0172205
3nn	40.375	0.0165908
3nn	40.625	0.0158349
3nn	40.875	0.0153364
3nn	41.125	0.0146287
3nn	41.375	0.014438
3nn	41.625	0.0138872
3nn	41.875	0.0130862
3nn	42.125	0.0129385
3nn	42.375	0.0122656
3nn	42.625	0.0118092
3nn	42.875	0.0114349
3nn	43.125	0.0108564
3nn	43.375	0.0103949
3nn	43.625	0.0102482
3nn	43.875	0.00978872
3nn	44.125	0.00920513
3nn	44.375	0.00879077
3nn	44.625	0.00840616
3nn	44.875	0.00810154
3nn	45.125	0.00774257
3nn	45.375	0.00717949
3nn	45.625	0.00696103
3nn	45.875	0.00670359
3nn	46.125	0.00623692
3nn	46.375	0.00616616
3nn	46.625	0.00582154
3nn	46.875	0.0056759
3nn	47.125	0.00529846
3nn	47.375	0.00520718
3nn	47.625	0.00491077
3nn	47.875	0.00451487
3nn	48.125	0.00428
3nn	48.375	0.00424718
3nn	48.625	0.00390769
3nn	48.875	0.00384308
3nn	49.125	0.00356615
3nn	49.375	0.0033918
3nn	49.625	0.00322564
3nn	49.875	0.00300615
3nn	50.125	0.0028359
3nn	50.375	0.0028441
3nn	50.625	0.00257641
3nn	50.875	0.00245744
3nn	51.125	0.00232
3nn	51.375	0.00228308
3nn	51.625	0.00209846
3nn	51.875	0.0020318
3nn	52.125	0.00183282
3nn	52.375	0.00170359
3nn	52.625	0.00163795
3nn	52.875	0.00157436
3nn	53.125	0.00149333
3nn	53.375	0.00139692
3nn	53.625	0.00129026
3nn	53.875	0.00123385
3nn	54.125	0.00118051
3nn	54.375	0.00108615
3nn	54.625	0.000989744
3nn	54.875	0.00098359
3nn	55.125	0.000854359
3nn	55.375	0.000876923
3nn	55.625	0.000825641
3nn	55.875	0.000782564
3nn	56.125	0.00072
3nn	56.375	0.000676923
3nn	56.625	0.000582564
3nn	56.875	0.000620513
3nn	57.125	0.000566154
3nn	57.375	0.000572308
3nn	57.625	0.000507692
3nn	57.875	0.000468718
3nn	58.125	0.000453333
3nn	58.375	0.000424615
3nn	58.625	0.000381539
3nn	58.875	0.000346667
3nn	59.125	0.000344615
3nn	59.375	0.000315898
3nn	59.625	0.00028
3nn	59.875	0.000302564
3nn	60.125	0.000236923
3nn	60.375	0.000233846
3nn	60.625	0.000218462
3nn	60.875	0.000206154
3nn	61.125	0.000203077
3nn	61.375	0.00016718
3nn	61.625	0.000189744
3nn	61.875	0.00016718
3nn	62.125	0.000151795
3nn	62.375	0.000135385
3nn	62.625	0.000124103
3nn	62.875	0.000144615
3nn	63.125	0.000111795
3nn	63.375	0.000107692
3nn	63.625	8.92308e-05
3nn	63.875	9.33334e-05
3nn	64.125	8.30769e-05
3nn	64.375	7.79487e-05
3nn	64.625	8e-05
3nn	64.875	5.94872e-05
3nn	65.125	8.20513e-05
3nn	65.375	7.48718e-05
3nn	65.625	4.61539e-05
3nn	65.875	5.94872e-05
3nn	66.125	4.41026e-05
3nn	66.375	4.10257e-05
3nn	66.625	4.82051e-05
3nn	66.875	3.58974e-05
3nn	67.125	4.30769e-05
3nn	67.375	3.48718e-05
3nn	67.625	3.17949e-05
3nn	67.875	3.89744e-05
3nn	68.125	4.41026e-05
3nn	68.375	2.46154e-05
3nn	68.625	2.8718e-05
3nn	68.875	2.8718e-05
3nn	69.125	3.17949e-05
3nn	69.375	2.46154e-05
3nn	69.625	1.94872e-05
3nn	69.875	2.97436e-05
3nn	70.125	1.23077e-05
3nn	70.375	2.35897e-05
3nn	70.625	1.64103e-05
3nn	70.875	1.4359e-05
3nn	71.125	1.94872e-05
3nn	71.375	1.23077e-05
3nn	71.625	1.12821e-05
3nn	71.875	1.33333e-05
3nn	72.125	1.53846e-05
3nn	72.375	9.23077e-06
3nn	72.625	1.74359e-05
3nn	72.875	1.12821e-05
3nn	73.125	1.33333e-05
3nn	73.375	1.53846e-05
3nn	73.625	8.20513e-06
3nn	73.875	6.15385e-06
3nn	74.125	6.15385e-06
3nn	74.375	6.15385e-06
3nn	74.625	5.12821e-06
3nn	74.875	7.17949e-06
3nn	75.125	1.02564e-06
3nn	75.375	7.17949e-06
3nn	75.625	3.07692e-06
3nn	75.875	5.12821e-06
3nn	76.125	3.07692e-06
3nn	76.375	5.12821e-06
3nn	76.625	5.12821e-06
3nn	76.875	4.10257e-06
3nn	77.125	2.05128e-06
3nn	77.375	1.02564e-06
3nn	77.625	4.10257e-06
3nn	77.875	4.10257e-06
3nn	78.125	5.12821e-06
3nn	78.375	1.02564e-06
3nn	78.625	3.07692e-06
3nn	78.875	2.05128e-06
3nn	79.125	0
3nn	79.375	1.02564e-06
3nn	79.625	2.05128e-06
3nn	79.875	0
3nn	80.125	0
3nn	80.375	2.05128e-06
3nn	80.625	2.05128e-06
3nn	80.875	2.05128e-06
3nn	81.125	2.05128e-06
3nn	81.375	3.07692e-06
3nn	81.625	1.02564e-06
3nn	81.875	0
3nn	82.125	0
3nn	82.375	0
3nn	82.625	1.02564e-06
3nn	82.875	0
3nn	83.125	0
3nn	83.375	0
3nn	83.625	0
3nn	83.875	2.05128e-06
3nn	84.125	2.05128e-06
3nn	84.375	1.02564e-06
3nn	84.625	1.02564e-06
3nn	84.875	1.02564e-06
3nn	85.125	2.05128e-06
3nn	85.375	1.02564e-06
3nn	85.625	0
3nn	85.875	0
3nn	86.125	0
3nn	86.375	0
3nn	86.625	0
3nn	86.875	0
3nn	87.125	0
3nn	87.375	0
3nn	87.625	0
3nn	87.875	0
3nn	88.125	0
3nn	88.375	1.02564e-06
3nn	88.625	0
3nn	88.875	0
3nn	89.125	0
3nn	89.375	0
3nn	89.625	1.02564e-06
3nn	89.875	0
3nn	90.125	1.02564e-06
3nn	90.375	2.05128e-06
3nn	90.625	0
3nn	90.875	0
3nn	91.125	0
3nn	91.375	0
3nn	91.625	0
3nn	91.875	0
3nn	92.125	1.02564e-06
3nn	92.375	0
3nn	92.625	0
3nn	92.875	0
3nn	93.125	0
3nn	93.375	0
3nn	93.625	0
3nn	93.875	1.02564e-06
3nn	94.125	1.02564e-06
3nn	94.375	0
3nn	94.625	0
3nn	94.875	0
3nn	95.125	0
3nn	95.375	0
3nn	95.625	0
3nn	95.875	1.02564e-06
3nn	96.125	0
3nn	96.375	0
3nn	96.625	0
3nn	96.875	0
3nn	97.125	0
3nn	97.375	0
3nn	97.625	0
3nn	97.875	0
3nn	98.125	0
3nn	98.375	0
3nn	98.625	0
3nn	98.875	0
3nn	99.125	0
3nn	99.375	0
3nn	99.625	1.02564e-06
4nn	0.125	0
4nn	0.375	0
4nn	0.625	0
4nn	0.875	0
4nn	1.125	0
4nn	1.375	0
4nn	1.625	0
4nn	1.875	0
4nn	2.125	0
4nn	2.375	0
4nn	2.625	0
4nn	2.875	0
4nn	3.125	0
4nn	3.375	0
4nn	3.625	1.02564e-06
4nn	3.875	0
4nn	4.125	0
4nn	4.375	0
4nn	4.625	2.05128e-06
4nn	4.875	2.05128e-06
4nn	5.125	5.12821e-06
4nn	5.375	1.02564e-06
4nn	5.625	8.20513e-06
4nn	5.875	1.4359e-05
4nn	6.125	1.23077e-05
4nn	6.375	2.25641e-05
4nn	6.625	3.17949e-05
4nn	6.875	3.07692e-05
4nn	7.125	3.89744e-05
4nn	7.375	3.79487e-05
4nn	7.625	6.56411e-05
4nn	7.875	8.3077e-05
4nn	8.125	9.02565e-05
4nn	8.375	0.000113846
4nn	8.625	0.000148718
4nn	8.875	0.000165128
4nn	9.125	0.000213333
4nn	9.375	0.000237949
4nn	9.625	0.000297436
4nn	9.875	0.000337436
4nn	10.125	0.000368205
4nn	10.375	0.000468718
4nn	10.625	0.000537436
4nn	10.875	0.000603077
4nn	11.125	0.000756923
4nn	11.375	0.000813334
4nn	11.625	0.000875898
4nn	11.875	0.000991795
4nn	12.125	0.00117333
4nn	12.375	0.00127077
4nn	12.625	0.00140718
4nn	12.875	0.00159487
4nn	13.125	0.0018041
4nn	13.375	0.00190462
4nn	13.625	0.00225026
4nn	13.875	0.00253949
4nn	14.125	0.00266769
4nn	14.375	0.00299692
4nn	14.625	0.00339385
4nn	14.875	0.00376103
4nn	15.125	0.00407898
4nn	15.375	0.00437846
4nn	15.625	0.00472718
4nn	15.875	0.00521128
4nn	16.125	0.00555385
4nn	16.375	0.00607898
4nn	16.625	0.00666667
4nn	16.875	0.00704308
4nn	17.125	0.00754975
4nn	17.375	0.00823693
4nn	17.625	0.0088318
4nn	17.875	0.00926667
4nn	18.125	0.00985539
4nn	18.375	0.0107456
4nn	18.625	0.0112462
4nn	18.875	0.0119026
4nn	19.125	0.0129128
4nn	19.375	0.0134328
4nn	19.625	0.0141344
4nn	19.875	0.0147251
4nn	20.125	0.0154944
4nn	20.375	0.016318
4nn	20.625	0.0172431
4nn	20.875	0.0182369
4nn	21.125	0.0188657
4nn	21.375	0.0196821
4nn	21.625	0.0208821
4nn	21.875	0.0213774
4nn	22.125	0.0224328
4nn	22.375	0.0234749
4nn	22.625	0.0244185
4nn	22.875	0.0251528
4nn	23.125	0.0260174
4nn	23.375	0.0275241
4nn	23.625	0.0278759
4nn	23.875	0.0291077
4nn	24.125	0.0293272
4nn	24.375	0.0305805
4nn	24.625	0.0316595
4nn	24.875	0.0323026
4nn	25.125	0.0332892
4nn	25.375	0.0340944
4nn	25.625	0.0343539
4nn	25.875	0.0356267
4nn	26.125	0.036081
4nn	26.375	0.0370677
4nn	26.625	0.0381682
4nn	26.875	0.038601
4nn	27.125	0.0391057
4nn	27.375	0.0401498
4nn	27.625	0.0403087
4nn	27.875	0.0417293
4nn	28.125	0.0415713
4nn	28.375	0.0421046
4nn	28.625	0.0433221
4nn	28.875	0.0435754
4nn	29.125	0.043439
4nn	29.375	0.0437682
4nn	29.625	0.0443652
4nn	29.875	0.0447487
4nn	30.125	0.0451149
4nn	30.375	0.0453539
4nn	30.625	0.0451949
4nn	30.875	0.0453528
4nn	31.125	0.0455426
4nn	31.375	0.0454216
4nn	31.625	0.0457631
4nn	31.875	0.045759
4nn	32.125	0.0462052
4nn	32.375	0.0454759
4nn	32.625	0.0452452
4nn	32.875	0.0453528
4nn	33.125	0.0453723
4nn	33.375	0.04512
4nn	33.625	0.0447723
4nn	33.875	0.0445549
4nn	34.125	0.0441508
4nn	34.375	0.0436903
4nn	34.625	0.0435744
4nn	34.875	0.0431703
4nn	35.125	0.0425416
4nn	35.375	0.0420595
4nn	35.625	0.0419508
4nn	35.875	0.0417539
4nn	36.125	0.0408144
4nn	36.375	0.0404893
4nn	36.625	0.0400913
4nn	36.875	0.038958
4nn	37.125	0.0384123
4nn	37.375	0.0377169
4nn	37.625	0.0373969
4nn	37.875	0.0367139
4nn	38.125	0.0361241
4nn	38.375	0.0352985
4nn	38.625	0.0344041
4nn	38.875	0.0338923
4nn	39.125	0.0336267
4nn	39.375	0.0325959
4nn	39.625	0.0324257
4nn	39.875	0.03116
4nn	40.125	0.0306831
4nn	40.375	0.0297446
4nn	40.625	0.0289928
4nn	40.875	0.0282133
4nn	41.125	0.0279703
4nn	41.375	0.0269528
4nn	41.625	0.0264882
4nn	41.875	0.025121
4nn	42.125	0.0248174
4nn	42.375	0.0242072
4nn	42.625	0.0233436
4nn	42.875	0.0224964
4nn	43.125	0.0217949
4nn	43.375	0.021201
4nn	43.625	0.0206964
4nn	43.875	0.0201108
4nn	44.125	0.0192277
4nn	44.375	0.0188605
4nn	44.625	0.0184687
4nn	44.875	0.0174144
4nn	45.125	0.0169231
4nn	45.375	0.0164298
4nn	45.625	0.0157159
4nn	45.875	0.0151969
4nn	46.125	0.0145354
4nn	46.375	0.0139067
4nn	46.625	0.0134831
4nn	46.875	0.0130133
4nn	47.125	0.0124646
4nn	47.375	0.0119764
4nn	47.625	0.0116246
4nn	47.875	0.0110831
4nn	48.125	0.010838
4nn	48.375	0.0101682
4nn	48.625	0.00978975
4nn	48.875	0.00950462
4nn	49.125	0.0090318
4nn	49.375	0.00865026
4nn	49.625	0.00828411
4nn	49.875	0.0079518
4nn	50.125	0.00752513
4nn	50.375	0.00722667
4nn	50.625	0.00685129
4nn	50.875	0.00655385
4nn	51.125	0.00622154
4nn	51.375	0.0058677
4nn	51.625	0.00572513
4nn	51.875	0.00559898
4nn	52.125	0.00524411
4nn	52.375	0.00501128
4nn	52.625	0.00474359
4nn	52.875	0.00451282
4nn	53.125	0.00422051
4nn	53.375	0.00409128
4nn	53.625	0.00389231
4nn	53.875	0.00364718
4nn	54.125	0.00350462
4nn	54.375	0.00340923
4nn	54.625	0.00322769
4nn	54.875	0.0029641
4nn	55.125	0.00278154
4nn	55.375	0.00261744
4nn	55.625	0.00235385
4nn	55.875	0.00242974
4nn	56.125	0.0022441
4nn	56.375	0.00217744
4nn	56.625	0.00212821
4nn	56.875	0.00190769
4nn	57.125	0.00183898
4nn	57.375	0.00171692
4nn	57.625	0.00163385
4nn	57.875	0.00151385
4nn	58.125	0.00146051
4nn	58.375	0.00136308
4nn	58.625	0.00124103
4nn	58.875	0.00126667
4nn	59.125	0.00112821
4nn	59.375	0.00109026
4nn	59.625	0.00102154
4nn	59.875	0.000942565
4nn	60.125	0.000874872
4nn	60.375	0.000838975
4nn	60.625	0.000773334
4nn	60.875	0.000826667
4nn	61.125	0.000676923
4nn	61.375	0.000683077
4nn	61.625	0.000615385
4nn	61.875	0.000577436
4nn	62.125	0.000549744
4nn	62.375	0.00056718
4nn	62.625	0.000476923
4nn	62.875	0.000472821
4nn	63.125	0.000430769
4nn	63.375	0.000397949
4nn	63.625	0.000373334
4nn	63.875	0.000363077
4nn	64.125	0.000323077
4nn	64.375	0.00028
4nn	64.625	0.000295385
4nn	64.875	0.000267692
4nn	65.125	0.000269744
4nn	65.375	0.000237949
4nn	65.625	0.000197949
4nn	65.875	0.000217436
4nn	66.125	0.000208205
4nn	66.375	0.000198974
4nn	66.625	0.000185641
4nn	66.875	0.00017641
4nn	67.125	0.000156923
4nn	67.375	0.000137436
4nn	67.625	0.000124103
4nn	67.875	0.000111795
4nn	68.125	0.000128205
4nn	68.375	0.000117949
4nn	68.625	0.000114872
4nn	68.875	9.33334e-05
4nn	69.125	7.17949e-05
4nn	69.375	8.20513e-05
4nn	69.625	7.07693e-05
4nn	69.875	8.20513e-05
4nn	70.125	7.28206e-05
4nn	70.375	8e-05
4nn	70.625	5.94872e-05
4nn	70.875	5.12821e-05
4nn	71.125	6.8718e-05
4nn	71.375	5.4359e-05
4nn	71.625	5.23077e-05
4nn	71.875	5.64103e-05
4nn	72.125	4.41026e-05
4nn	72.375	3.79487e-05
4nn	72.625	4.71795e-05
4nn	72.875	4.41026e-05
4nn	73.125	4.41026e-05
4nn	73.375	3.48718e-05
4nn	73.625	3.79487e-05
4nn	73.875	2.97436e-05
4nn	74.125	2.66667e-05
4nn	74.375	2.8718e-05
4nn	74.625	2.66667e-05
4nn	74.875	1.64103e-05
4nn	75.125	2.25641e-05
4nn	75.375	1.4359e-05
4nn	75.625	1.94872e-05
4nn	75.875	1.33333e-05
4nn	76.125	1.64103e-05
4nn	76.375	2.05128e-05
4nn	76.625	1.84615e-05
4nn	76.875	1.74359e-05
4nn	77.125	1.4359e-05
4nn	77.375	1.33333e-05
4nn	77.625	1.02564e-05
4nn	77.875	8.20513e-06
4nn	78.125	1.02564e-05
4nn	78.375	6.15385e-06
4nn	78.625	7.17949e-06
4nn	78.875	7.17949e-06
4nn	79.125	1.02564e-05
4nn	79.375	1.02564e-05
4nn	79.625	5.12821e-06
4nn	79.875	6.15385e-06
4nn	80.125	4.10257e-06
4nn	80.375	3.07692e-06
4nn	80.625	4.10257e-06
4nn	80.875	6.15385e-06
4nn	81.125	6.15385e-06
4nn	81.375	7.17949e-06
4nn	81.625	8.20513e-06
4nn	81.875	6.15385e-06
4nn	82.125	3.07692e-06
4nn	82.375	1.33333e-05
4nn	82.625	7.17949e-06
4nn	82.875	2.05128e-06
4nn	83.125	4.10257e-06
4nn	83.375	2.05128e-06
4nn	83.625	2.05128e-06
4nn	83.875	5.12821e-06
4nn	84.125	3.07692e-06
4nn	84.375	1.02564e-06
4nn	84.625	1.02564e-06
4nn	84.875	3.07692e-06
4nn	85.125	1.02564e-06
4nn	85.375	4.10257e-06
4nn	85.625	0
4nn	85.875	1.02564e-06
4nn	86.125	2.05128e-06
4nn	86.375	4.10257e-06
4nn	86.625	1.02564e-06
4nn	86.875	3.07692e-06
4nn	87.125	2.05128e-06
4nn	87.375	0
4nn	87.625	2.05128e-06
4nn	87.875	2.05128e-06
4nn	88.125	1.02564e-06
4nn	88.375	1.02564e-06
4nn	88.625	0
4nn	88.875	1.02564e-06
4nn	89.125	1.02564e-06
4nn	89.375	1.02564e-06
4nn	89.625	2.05128e-06
4nn	89.875	0
4nn	90.125	1.02564e-06
4nn	90.375	0
4nn	90.625	1.02564e-06
4nn	90.875	0
4nn	91.125	1.02564e-06
4nn	91.375	1.02564e-06
4nn	91.625	2.05128e-06
4nn	91.875	0
4nn	92.125	0
4nn	92.375	1.02564e-06
4nn	92.625	1.02564e-06
4nn	92.875	0
4nn	93.125	0
4nn	93.375	1.02564e-06
4nn	93.625	0
4nn	93.875	1.02564e-06
4nn	94.125	1.02564e-06
4nn	94.375	0
4nn	94.625	0
4nn	94.875	0
4nn	95.125	1.02564e-06
4nn	95.375	0
4nn	95.625	0
4nn	95.875	0
4nn	96.125	0
4nn	96.375	0
4nn	96.625	0
4nn	96.875	0
4nn	97.125	1.02564e-06
4nn	97.375	0
4nn	97.625	0
4nn	97.875	0
4nn	98.125	0
4nn	98.375	1.02564e-06
4nn	98.625	0
4nn	98.875	0
4nn	99.125	1.02564e-06
4nn	99.375	0
4nn	99.625	0

## Sheet: k_mannaz_distances_data
metric	value
1nn	19.4826
1nn	25.058
1nn	28.275
1nn	23.1879
1nn	49.5148
1nn	12.0536
1nn	3.99006
1nn	33.9615
1nn	17.8791
1nn	14.5622
1nn	10.8722
1nn	7.62466
1nn	1.5985
1nn	11.5597
1nn	18.6786
1nn	15.1935
1nn	8.6645
1nn	8.01778
1nn	15.5764
1nn	9.02146
1nn	11.0284
1nn	2.40804
1nn	5.73837
1nn	11.1715
1nn	19.4826
1nn	6.13239
1nn	18.9935
1nn	4.60394
1nn	15.0411
1nn	25.9487
1nn	4.94906
1nn	26.0447
1nn	21.2903
1nn	5.64537
1nn	18.5312
1nn	21.668
1nn	6.71262
1nn	14.0723
1nn	41.8201
1nn	18.2309
1nn	5.29198
1nn	8.18016
1nn	34.9035
1nn	5.87527
1nn	5.40139
1nn	27.3886
1nn	11.9606
1nn	5.42012
1nn	3.03177
1nn	29.96
1nn	8.44331
1nn	21.5054
1nn	22.2633
1nn	14.1311
1nn	0.944449
1nn	33.8956
1nn	11.2166
1nn	5.65721
1nn	10.6125
1nn	1.22854
1nn	11.9731
1nn	20.2344
1nn	8.18016
1nn	11.6829
1nn	6.94733
1nn	25.1085
1nn	6.89999
1nn	7.6331
1nn	10.5321
1nn	14.6521
1nn	20.1383
1nn	8.71544
1nn	11.0284
1nn	18.6786
1nn	3.34529
1nn	5.1663
1nn	46.5776
1nn	18.6931
1nn	1.97976
1nn	5.77591
1nn	12.281
1nn	15.1676
1nn	19.9478
1nn	8.73635
1nn	15.0565
1nn	22.8039
1nn	53.1674
1nn	29.8196
1nn	14.0195
1nn	7.68811
1nn	5.99477
1nn	10.1233
1nn	12.3236
1nn	0.944449
1nn	17.6069
1nn	5.34946
1nn	1.71531
1nn	25.9487
1nn	9.8049
1nn	7.16481
1nn	10.5321
1nn	21.3326
1nn	7.83153
1nn	7.4622
1nn	5.1663
1nn	1.71531
1nn	35.4712
1nn	10.3423
1nn	10.0745
1nn	5.69094
1nn	3.41569
1nn	4.41988
1nn	17.2605
1nn	36.7562
1nn	16.8456
1nn	8.73635
1nn	11.6746
1nn	12.632
1nn	5.73837
1nn	10.096
1nn	14.5607
1nn	5.65721
1nn	6.76669
1nn	2.37726
1nn	5.07205
1nn	27.5277
1nn	7.74611
1nn	1.52597
1nn	16.7927
1nn	1.84231
1nn	3.78246
1nn	22.6217
1nn	6.19656
1nn	7.4815
1nn	29.4153
1nn	3.03177
1nn	30.2035
1nn	17.711
1nn	10.8603
1nn	32.3424
1nn	11.7354
1nn	14.0673
1nn	5.66502
1nn	25.1085
1nn	17.9729
1nn	15.5385
1nn	4.73246
1nn	2.05142
1nn	26.4809
1nn	17.9729
1nn	11.5224
1nn	3.94266
1nn	13.3938
1nn	26.224
1nn	21.9443
1nn	5.42012
1nn	3.84816
1nn	3.92573
1nn	21.4523
1nn	1.97976
1nn	4.13594
1nn	7.18224
1nn	0.46424
1nn	3.11876
1nn	10.2257
1nn	2.72858
1nn	4.766
1nn	28.056
1nn	17.8791
1nn	2.05142
1nn	7.89731
1nn	14.22
1nn	7.83153
1nn	10.5054
1nn	10.6417
1nn	6.89999
1nn	9.3931
1nn	10.5266
1nn	3.57657
1nn	3.34529
1nn	6.71262
1nn	5.95689
1nn	22.4089
1nn	11.2957
1nn	12.957
1nn	11.2166
1nn	15.7399
1nn	13.784
1nn	13.4471
1nn	10.0562
1nn	2.40815
1nn	4.80755
1nn	32.6412
1nn	14.1311
1nn	15.3326
1nn	4.80755
1nn	15.2828
1nn	29.4153
1nn	2.50011
1nn	3.57657
1nn	27.2589
1nn	10.5352
1nn	0.24295
1nn	10.2613
1nn	15.6227
1nn	4.13594
1nn	1.75536
1nn	13.1917
1nn	2.71682
1nn	12.61
1nn	8.64915
1nn	3.87655
1nn	24.1964
1nn	3.99006
1nn	5.18928
1nn	15.8407
1nn	4.01068
1nn	4.73094
1nn	38.0784
1nn	2.40804
1nn	14.5607
1nn	12.0633
1nn	12.1539
1nn	15.9988
1nn	29.2276
1nn	10.8969
1nn	17.2518
1nn	10.6348
1nn	21.3289
1nn	4.97017
1nn	12.4819
1nn	2.13233
1nn	5.34946
1nn	11.9478
1nn	0.46424
1nn	3.75683
1nn	21.5054
1nn	7.68811
1nn	3.43729
1nn	4.86504
1nn	2.13233
1nn	30.7388
1nn	5.37987
1nn	4.93198
1nn	1.5985
1nn	3.78246
1nn	12.3236
1nn	13.4241
1nn	16.9402
1nn	14.4125
1nn	5.21337
1nn	0.754233
1nn	7.74611
1nn	4.46045
1nn	28.7763
1nn	5.37987
1nn	4.73246
1nn	3.92573
1nn	30.4973
1nn	2.50011
1nn	2.41506
1nn	5.07205
1nn	3.88282
1nn	5.21337
1nn	4.19002
1nn	6.45314
1nn	11.3299
1nn	6.45314
1nn	5.42681
1nn	10.1112
1nn	1.84231
1nn	6.03973
1nn	28.4748
1nn	1.52597
1nn	27.8647
1nn	1.9369
1nn	23.8982
1nn	12.5989
1nn	14.2813
1nn	5.69094
1nn	21.9845
1nn	1.5152
1nn	5.8977
1nn	16.1107
1nn	6.94733
1nn	13.3266
1nn	3.75683
1nn	4.20464
1nn	17.966
1nn	28.7859
1nn	10.6767
1nn	7.51496
1nn	16.073
1nn	1.9369
1nn	8.44331
1nn	13.3312
1nn	5.55129
1nn	2.72858
1nn	39.3754
1nn	6.19656
1nn	16.2809
1nn	4.97017
1nn	10.6348
1nn	10.7402
1nn	7.4622
1nn	13.4241
1nn	26.1382
1nn	7.27222
1nn	7.78111
1nn	22.319
1nn	15.1935
1nn	30.592
1nn	16.9402
1nn	10.5352
1nn	11.5224
1nn	8.45292
1nn	18.2607
1nn	23.198
1nn	4.94906
1nn	15.1676
1nn	0.754233
1nn	9.8049
1nn	10.7541
1nn	10.8969
1nn	11.4595
1nn	12.632
1nn	18.5112
1nn	16.424
1nn	11.5597
1nn	9.04368
1nn	21.4523
1nn	4.20464
1nn	17.8766
1nn	14.4933
1nn	17.0145
1nn	40.1645
1nn	3.26797
1nn	8.88572
1nn	6.99129
1nn	7.62466
1nn	5.63125
1nn	4.20953
1nn	7.27222
1nn	2.00035
1nn	22.7129
1nn	46.698
1nn	7.89731
1nn	33.5133
1nn	6.76669
1nn	3.8309
1nn	5.55129
1nn	7.18224
1nn	7.48263
1nn	8.55162
1nn	10.096
1nn	17.2518
1nn	19.2555
1nn	20.8914
1nn	10.208
1nn	4.19002
1nn	26.139
1nn	3.94266
1nn	26.8323
1nn	18.6157
1nn	5.42681
1nn	26.224
1nn	5.77591
1nn	3.41569
1nn	12.281
1nn	38.3776
1nn	11.6746
1nn	5.64537
1nn	13.7006
1nn	6.85477
1nn	2.61425
1nn	3.8309
1nn	20.9875
1nn	37.3976
1nn	1.5152
1nn	1.90324
1nn	22.5764
1nn	10.3792
1nn	5.95689
1nn	2.92087
1nn	7.51496
1nn	2.92087
1nn	28.7859
1nn	13.1917
1nn	33.5133
1nn	11.8621
1nn	1.22854
1nn	4.01068
1nn	3.43729
1nn	1.75536
1nn	11.9606
1nn	54.3194
1nn	6.99129
1nn	10.6125
1nn	4.41988
1nn	11.4143
1nn	4.67465
1nn	11.4142
1nn	11.4143
1nn	1.90324
1nn	3.88282
1nn	4.82225
1nn	41.3092
1nn	23.3979
1nn	10.7582
1nn	22.4758
1nn	17.6069
1nn	3.87655
1nn	21.5716
1nn	3.26797
1nn	15.0411
1nn	0.24295
1nn	12.7341
1nn	10.3423
1nn	13.554
1nn	10.208
1nn	9.71381
1nn	25.1888
1nn	13.1729
1nn	2.40815
1nn	14.6049
1nn	10.2257
1nn	4.60394
1nn	21.5622
1nn	3.26005
1nn	5.63125
1nn	21.668
1nn	13.4471
1nn	27.8647
1nn	2.37726
1nn	11.4595
1nn	20.8914
1nn	10.8603
1nn	8.64915
1nn	3.11876
1nn	26.3473
1nn	8.82868
1nn	35.5957
1nn	10.7402
1nn	15.2516
1nn	10.2613
1nn	28.275
1nn	10.0745
1nn	15.204
1nn	12.0633
1nn	4.72026
1nn	11.4394
1nn	7.76819
1nn	10.1112
1nn	2.00035
1nn	13.7006
1nn	13.3938
1nn	19.9478
1nn	2.61425
1nn	23.0274
1nn	8.15186
1nn	7.23519
1nn	3.84816
1nn	8.01778
1nn	44.0175
1nn	9.71381
1nn	4.20953
1nn	21.1089
1nn	27.095
1nn	25.5516
1nn	21.5219
1nn	21.8509
1nn	24.2893
1nn	1.58639
1nn	11.3869
1nn	25.3067
1nn	28.0117
1nn	8.78147
1nn	23.9762
1nn	10.5998
1nn	32.8564
1nn	13.4835
1nn	23.0142
1nn	8.66349
1nn	9.19224
1nn	7.33541
1nn	7.59863
1nn	3.52632
1nn	9.5412
1nn	5.48643
1nn	5.26273
1nn	9.69047
1nn	8.27049
1nn	22.6957
1nn	16.1765
1nn	18.9205
1nn	9.28212
1nn	6.81484
1nn	6.74224
1nn	20.334
1nn	16.1477
1nn	26.4133
1nn	20.1863
1nn	15.744
1nn	6.70999
1nn	3.95819
1nn	15.7476
1nn	32.4618
1nn	5.7043
1nn	9.64019
1nn	21.5477
1nn	18.527
1nn	14.0144
1nn	5.11287
1nn	21.1364
1nn	5.19095
1nn	38.7657
1nn	6.90386
1nn	2.78654
1nn	6.81561
1nn	12.6871
1nn	5.19273
1nn	6.74224
1nn	5.26273
1nn	7.446
1nn	31.3905
1nn	30.006
1nn	12.2611
1nn	32.7141
1nn	11.8371
1nn	3.27436
1nn	7.46837
1nn	12.2611
1nn	12.251
1nn	4.0826
1nn	14.3382
1nn	14.7738
1nn	12.6498
1nn	32.4618
1nn	28.5765
1nn	17.2872
1nn	2.25235
1nn	13.7826
1nn	6.7511
1nn	22.4455
1nn	22.1143
1nn	43.3477
1nn	11.9169
1nn	13.2413
1nn	8.67642
1nn	13.2109
1nn	10.2742
1nn	6.81317
1nn	10.6658
1nn	12.074
1nn	15.8453
1nn	25.2118
1nn	2.20938
1nn	14.6672
1nn	9.49518
1nn	9.77569
1nn	39.2372
1nn	3.6042
1nn	6.7511
1nn	27.3274
1nn	29.4153
1nn	3.83441
1nn	8.15314
1nn	7.51249
1nn	12.5522
1nn	8.41042
1nn	10.9358
1nn	18.9081
1nn	30.858
1nn	14.6821
1nn	15.5956
1nn	26.7665
1nn	10.48
1nn	4.23442
1nn	22.6757
1nn	4.62577
1nn	15.3324
1nn	30.0326
1nn	5.52668
1nn	5.80992
1nn	15.2352
1nn	5.84771
1nn	4.77585
1nn	5.11058
1nn	7.23702
1nn	10.5998
1nn	21.3747
1nn	27.5494
1nn	7.33541
1nn	18.826
1nn	4.90624
1nn	3.06438
1nn	9.77569
1nn	15.2512
1nn	2.25235
1nn	12.9209
1nn	3.30753
1nn	22.6957
1nn	1.58639
1nn	5.11058
1nn	5.7043
1nn	3.27436
1nn	5.8558
1nn	25.6042
1nn	5.11287
1nn	20.0416
1nn	23.9122
1nn	21.5331
1nn	12.7872
1nn	20.1863
1nn	56.9053
1nn	26.7502
1nn	23.111
1nn	3.77164
1nn	10.0857
1nn	2.82612
1nn	6.81561
1nn	18.6881
1nn	7.46837
1nn	21.5477
1nn	19.7859
1nn	13.8606
1nn	9.89089
1nn	5.19273
1nn	7.4027
1nn	25.7503
1nn	7.20569
1nn	15.7697
1nn	7.08532
1nn	22.3523
1nn	17.3519
1nn	10.3047
1nn	17.7996
1nn	16.5159
1nn	9.70693
1nn	15.3205
1nn	7.89163
1nn	28.5447
1nn	4.62263
1nn	13.3681
1nn	19.5396
1nn	11.4438
1nn	7.82602
1nn	0.992718
1nn	28.6989
1nn	21.2156
1nn	11.1377
1nn	12.9209
1nn	14.0144
1nn	16.5159
1nn	7.14646
1nn	10.3707
1nn	7.75051
1nn	9.81224
1nn	5.66053
1nn	33.7612
1nn	5.52668
1nn	1.34312
1nn	15.2512
1nn	10.0579
1nn	17.3519
1nn	1.85572
1nn	2.79428
1nn	8.67642
1nn	9.61016
1nn	13.0285
1nn	10.4101
1nn	26.7665
1nn	9.56501
1nn	12.074
1nn	9.86104
1nn	21.1821
1nn	9.2011
1nn	18.4698
1nn	8.78147
1nn	16.0807
1nn	14.118
1nn	11.6027
1nn	26.3869
1nn	21.3383
1nn	19.6524
1nn	8.8884
1nn	4.16104
1nn	14.118
1nn	9.70693
1nn	11.2192
1nn	23.7289
1nn	4.0826
1nn	2.78654
1nn	1.85572
1nn	15.7065
1nn	16.7096
1nn	15.7697
1nn	1.71919
1nn	18.0663
1nn	3.06438
1nn	13.601
1nn	4.16104
1nn	13.2847
1nn	7.21291
1nn	27.5275
1nn	15.9679
1nn	5.66053
1nn	24.257
1nn	13.748
1nn	7.23222
1nn	12.6498
1nn	7.94353
1nn	23.1256
1nn	15.9679
1nn	10.2904
1nn	23.0142
1nn	0.992718
1nn	7.76551
1nn	5.80992
1nn	10.4567
1nn	16.3404
1nn	17.4922
1nn	12.9158
1nn	18.1896
1nn	7.75051
1nn	3.36876
1nn	11.8371
1nn	11.8699
1nn	24.257
1nn	4.7334
1nn	8.9866
1nn	34.048
1nn	6.32826
1nn	8.98798
1nn	10.4101
1nn	12.7872
1nn	10.3493
1nn	5.50765
1nn	18.9205
1nn	33.4619
1nn	24.247
1nn	4.37141
1nn	21.5219
1nn	4.90624
1nn	3.77164
1nn	1.7558
1nn	4.87806
1nn	36.1707
1nn	28.8249
1nn	6.04751
1nn	12.6698
1nn	17.5926
1nn	7.25245
1nn	2.82612
1nn	7.83967
1nn	4.77585
1nn	31.9223
1nn	3.36876
1nn	7.08532
1nn	12.251
1nn	29.9392
1nn	9.37584
1nn	22.3523
1nn	15.2352
1nn	4.28354
1nn	20.5942
1nn	5.8558
1nn	9.38159
1nn	17.2017
1nn	7.51249
1nn	9.38159
1nn	6.71523
1nn	3.83441
1nn	13.8606
1nn	21.2156
1nn	20.0752
1nn	8.621
1nn	20.1917
1nn	20.778
1nn	13.1249
1nn	17.8082
1nn	7.76551
1nn	8.2552
1nn	6.90736
1nn	9.61016
1nn	4.28354
1nn	7.89163
1nn	5.84771
1nn	3.52632
1nn	8.6312
1nn	13.8223
1nn	4.75407
1nn	13.2847
1nn	2.90085
1nn	5.50765
1nn	7.28854
1nn	8.2552
1nn	21.3383
1nn	7.68144
1nn	6.83501
1nn	8.621
1nn	32.704
1nn	11.9301
1nn	12.8071
1nn	16.429
1nn	7.446
1nn	38.0499
1nn	5.31214
1nn	13.4835
1nn	32.0961
1nn	3.73699
1nn	7.14646
1nn	1.71919
1nn	4.23442
1nn	10.6514
1nn	14.7738
1nn	9.64019
1nn	19.0007
1nn	11.8105
1nn	14.4297
1nn	10.0579
1nn	8.56906
1nn	1.34312
1nn	10.6514
1nn	8.8884
1nn	19.9507
1nn	11.8699
1nn	15.5094
1nn	18.941
1nn	20.4522
1nn	20.4522
1nn	3.73699
1nn	15.1918
1nn	13.7826
1nn	8.27049
1nn	8.56906
1nn	5.9038
1nn	13.0285
1nn	3.66893
1nn	11.2133
1nn	18.6881
1nn	11.1377
1nn	35.014
1nn	4.37141
1nn	9.81224
1nn	19.9858
1nn	9.19224
1nn	6.99121
1nn	10.1365
1nn	25.6042
1nn	19.9892
1nn	12.2256
1nn	1.7558
1nn	10.4567
1nn	32.7141
1nn	17.2687
1nn	6.71523
1nn	1.92012
1nn	7.4027
1nn	5.31214
1nn	6.98967
1nn	5.9038
1nn	18.9081
1nn	3.6042
1nn	7.23702
1nn	8.66349
1nn	12.6871
1nn	15.838
1nn	9.19997
1nn	10.3707
1nn	23.9122
1nn	25.8901
1nn	11.3869
1nn	19.3159
1nn	9.89089
1nn	4.7334
1nn	27.3581
1nn	17.2687
1nn	3.66893
1nn	12.2009
1nn	4.75407
1nn	9.2011
1nn	9.19997
1nn	17.4922
1nn	13.2413
1nn	4.62577
1nn	16.9094
1nn	11.9466
1nn	10.6658
1nn	10.9358
1nn	34.8679
1nn	30.2929
1nn	17.1007
1nn	19.9892
1nn	18.3766
1nn	11.6752
1nn	7.25245
1nn	6.81484
1nn	10.9892
1nn	3.95819
1nn	10.6686
1nn	26.4133
1nn	8.89754
1nn	13.2109
1nn	8.41042
1nn	3.30753
1nn	20.2496
1nn	30.388
1nn	6.04751
1nn	8.32221
1nn	1.92012
1nn	8.89754
1nn	12.5522
1nn	11.4438
1nn	38.2788
1nn	4.62263
1nn	15.744
1nn	22.6832
1nn	7.59863
1nn	10.2742
1nn	10.6686
1nn	6.70999
1nn	15.8552
1nn	15.5161
1nn	11.6752
1nn	7.23222
1nn	15.1072
1nn	5.19095
1nn	9.69047
1nn	4.87806
1nn	2.90085
1nn	8.6312
1nn	10.2904
1nn	14.4095
1nn	22.8684
1nn	17.3214
1nn	21.0277
1nn	5.12951
1nn	11.3006
1nn	25.0648
1nn	8.22422
1nn	13.3611
1nn	9.19787
1nn	12.472
1nn	5.15635
1nn	2.63785
1nn	4.90647
1nn	17.4716
1nn	7.27105
1nn	5.25463
1nn	11.0328
1nn	3.37298
1nn	1.07456
1nn	3.87157
1nn	19.7427
1nn	8.28211
1nn	16.658
1nn	5.22666
1nn	2.55333
1nn	10.3848
1nn	19.6301
1nn	21.2611
1nn	40.5627
1nn	9.34726
1nn	33.9486
1nn	37.324
1nn	10.9007
1nn	10.3231
1nn	9.33906
1nn	4.41577
1nn	18.5274
1nn	10.1381
1nn	5.7109
1nn	6.93134
1nn	24.3722
1nn	15.3659
1nn	30.1597
1nn	19.6332
1nn	3.71953
1nn	13.5014
1nn	17.167
1nn	1.20288
1nn	15.1829
1nn	13.2056
1nn	7.55562
1nn	11.8685
1nn	13.2209
1nn	3.37298
1nn	35.3246
1nn	8.79386
1nn	4.56557
1nn	7.32156
1nn	1.62924
1nn	5.30901
1nn	0.649014
1nn	8.18684
1nn	21.0277
1nn	8.60176
1nn	4.09656
1nn	9.33906
1nn	13.7935
1nn	8.72127
1nn	12.9918
1nn	3.26667
1nn	3.99055
1nn	10.3531
1nn	8.22422
1nn	6.34168
1nn	9.34619
1nn	11.6955
1nn	6.75033
1nn	12.9918
1nn	24.5322
1nn	20.6718
1nn	14.196
1nn	7.65112
1nn	12.214
1nn	28.1004
1nn	3.77592
1nn	17.1505
1nn	4.61152
1nn	10.1453
1nn	24.7803
1nn	15.4534
1nn	15.1763
1nn	9.03342
1nn	7.65112
1nn	16.5394
1nn	10.3788
1nn	16.9301
1nn	10.1541
1nn	35.8891
1nn	35.6465
1nn	7.90232
1nn	6.43368
1nn	9.34726
1nn	25.8433
1nn	1.35857
1nn	7.07696
1nn	18.4582
1nn	4.98147
1nn	13.8466
1nn	15.4534
1nn	30.3662
1nn	10.9308
1nn	1.23271
1nn	1.23681
1nn	40.4444
1nn	5.30165
1nn	13.0428
1nn	5.87667
1nn	6.89286
1nn	17.1719
1nn	9.56941
1nn	5.12951
1nn	6.04309
1nn	21.2611
1nn	18.3495
1nn	8.52175
1nn	11.7571
1nn	12.1287
1nn	5.83411
1nn	4.92449
1nn	3.38898
1nn	14.0736
1nn	2.44381
1nn	3.38898
1nn	4.62463
1nn	23.7545
1nn	14.9748
1nn	6.52275
1nn	12.1973
1nn	4.18587
1nn	27.5579
1nn	4.5966
1nn	19.0447
1nn	3.87157
1nn	5.90769
1nn	3.26667
1nn	17.0724
1nn	9.85138
1nn	4.03283
1nn	2.94346
1nn	1.68826
1nn	30.3295
1nn	6.35972
1nn	11.6955
1nn	14.9748
1nn	5.7109
1nn	9.40037
1nn	4.58049
1nn	8.19931
1nn	11.4091
1nn	7.94256
1nn	8.83861
1nn	11.6879
1nn	20.9906
1nn	4.83292
1nn	6.9082
1nn	11.0417
1nn	4.28424
1nn	4.24494
1nn	10.1381
1nn	27.1687
1nn	22.0302
1nn	5.66417
1nn	15.1763
1nn	4.61152
1nn	8.2026
1nn	9.56941
1nn	0.802922
1nn	25.3645
1nn	6.43047
1nn	18.7859
1nn	7.55562
1nn	6.35972
1nn	1.62924
1nn	6.33313
1nn	6.75033
1nn	9.40148
1nn	6.5285
1nn	20.7791
1nn	5.90769
1nn	20.6718
1nn	4.83366
1nn	11.6879
1nn	26.98
1nn	15.2599
1nn	6.54199
1nn	30.7172
1nn	14.2272
1nn	29.4289
1nn	22.2508
1nn	22.6459
1nn	14.6651
1nn	24.3722
1nn	21.6876
1nn	6.2645
1nn	4.83292
1nn	4.8762
1nn	4.39734
1nn	13.0428
1nn	10.4242
1nn	13.2088
1nn	4.62463
1nn	6.33313
1nn	5.00159
1nn	9.73732
1nn	11.3006
1nn	10.8656
1nn	4.67432
1nn	9.37914
1nn	8.55861
1nn	12.9167
1nn	7.0124
1nn	11.6315
1nn	20.2899
1nn	5.83982
1nn	12.3252
1nn	11.2262
1nn	46.1328
1nn	25.9378
1nn	13.6629
1nn	8.82551
1nn	6.52275
1nn	4.54954
1nn	16.8789
1nn	18.4291
1nn	8.79386
1nn	8.83861
1nn	8.78593
1nn	2.88375
1nn	11.0269
1nn	11.0328
1nn	30.0059
1nn	2.55333
1nn	10.7114
1nn	16.2537
1nn	11.1449
1nn	2.41032
1nn	12.2324
1nn	1.70211
1nn	5.25463
1nn	17.5561
1nn	1.43147
1nn	5.30165
1nn	15.0245
1nn	8.20119
1nn	7.86947
1nn	9.34619
1nn	33.6018
1nn	13.8732
1nn	11.4015
1nn	13.8732
1nn	10.1541
1nn	2.94346
1nn	37.6878
1nn	4.68813
1nn	39.6734
1nn	3.99055
1nn	7.61486
1nn	3.42322
1nn	7.82549
1nn	4.61007
1nn	6.67194
1nn	21.9707
1nn	29.9878
1nn	14.0415
1nn	11.7621
1nn	2.41032
1nn	6.93132
1nn	7.71074
1nn	18.0651
1nn	4.50834
1nn	16.9945
1nn	11.2262
1nn	26.2612
1nn	24.7265
1nn	5.15475
1nn	5.15545
1nn	10.3231
1nn	16.0278
1nn	11.7571
1nn	4.96123
1nn	10.4242
1nn	18.9512
1nn	5.07405
1nn	4.92449
1nn	4.8762
1nn	18.8884
1nn	6.04458
1nn	14.728
1nn	34.046
1nn	8.60176
1nn	13.9961
1nn	8.86659
1nn	1.23681
1nn	8.89734
1nn	5.15545
1nn	6.33166
1nn	5.15635
1nn	4.56557
1nn	24.2317
1nn	13.2335
1nn	3.97189
1nn	12.4396
1nn	17.3508
1nn	19.8338
1nn	2.44381
1nn	19.7427
1nn	5.96575
1nn	9.40037
1nn	12.9167
1nn	19.0061
1nn	3.42322
1nn	4.68813
1nn	11.6315
1nn	12.3163
1nn	9.95838
1nn	46.0746
1nn	6.2645
1nn	11.7291
1nn	4.98147
1nn	7.82549
1nn	15.778
1nn	3.58751
1nn	9.37914
1nn	10.4934
1nn	32.7725
1nn	9.82692
1nn	16.9301
1nn	18.903
1nn	11.0417
1nn	16.1804
1nn	8.83535
1nn	5.66417
1nn	18.7859
1nn	0.649014
1nn	25.3619
1nn	5.15475
1nn	4.09656
1nn	4.39734
1nn	6.33166
1nn	5.25946
1nn	23.1016
1nn	5.04339
1nn	8.89734
1nn	36.3465
1nn	33.5629
1nn	29.1263
1nn	11.309
1nn	10.9007
1nn	27.5006
1nn	7.94256
1nn	2.88375
1nn	6.54092
1nn	12.3182
1nn	1.07456
1nn	8.62204
1nn	6.21375
1nn	1.43147
1nn	11.0882
1nn	6.96911
1nn	1.68826
1nn	3.58751
1nn	13.7935
1nn	12.214
1nn	5.25946
1nn	10.848
1nn	12.0528
1nn	15.0018
1nn	4.61007
1nn	4.5966
1nn	14.4057
1nn	5.22666
1nn	18.4614
1nn	16.9253
1nn	8.04345
1nn	12.9521
1nn	4.01165
1nn	24.7856
1nn	4.03283
1nn	10.1089
1nn	6.9082
1nn	4.03316
1nn	8.6301
1nn	5.83411
1nn	11.2547
1nn	4.01165
1nn	27.2846
1nn	10.1777
1nn	4.75007
1nn	7.61486
1nn	4.41577
1nn	6.84172
1nn	19.5844
1nn	11.1449
1nn	8.06926
1nn	5.07405
1nn	17.1505
1nn	0.802922
1nn	46.4297
1nn	8.6301
1nn	30.8967
1nn	1.23271
1nn	30.1597
1nn	25.6827
1nn	23.6618
1nn	8.28211
1nn	7.46853
1nn	16.9253
1nn	11.2993
1nn	14.8309
1nn	21.6876
1nn	18.8884
1nn	8.85579
1nn	17.1719
1nn	6.34168
1nn	9.03342
1nn	5.87667
1nn	6.43368
1nn	15.9931
1nn	14.2272
1nn	22.0221
1nn	4.24494
1nn	4.54954
1nn	11.8685
1nn	5.00159
1nn	14.0415
1nn	6.96911
1nn	18.3495
1nn	2.63785
1nn	10.2234
1nn	8.21912
1nn	20.3767
1nn	17.8606
1nn	11.6863
1nn	17.3512
1nn	12.1973
1nn	5.42349
1nn	6.04309
1nn	3.24585
1nn	16.9945
1nn	17.104
1nn	37.653
1nn	20.3597
1nn	6.84172
1nn	8.40023
1nn	5.23072
1nn	12.0533
1nn	3.97189
1nn	10.273
1nn	25.6998
1nn	16.8789
1nn	17.2711
1nn	7.46853
1nn	12.3163
1nn	3.77592
1nn	16.1513
1nn	32.3433
1nn	7.90232
1nn	30.1177
1nn	24.6881
1nn	10.228
1nn	12.6184
1nn	8.81578
1nn	4.2048
1nn	4.58049
1nn	3.24585
1nn	16.328
1nn	24.5255
1nn	8.72127
1nn	8.55861
1nn	8.18684
1nn	7.27105
1nn	4.32618
1nn	38.0283
1nn	34.4507
1nn	18.5648
1nn	5.84979
1nn	4.90647
1nn	32.1989
1nn	8.62204
1nn	26.2082
1nn	8.20119
1nn	8.06926
1nn	1.20288
1nn	12.967
1nn	17.104
1nn	7.35184
1nn	13.8466
1nn	10.3531
1nn	24.3
1nn	30.2928
1nn	3.71953
1nn	4.18587
1nn	4.32618
1nn	6.41564
1nn	28.392
1nn	8.21912
1nn	13.1571
1nn	8.85579
1nn	9.82692
1nn	20.9906
1nn	5.83982
1nn	5.04339
1nn	6.67194
1nn	24.9994
1nn	24.7856
1nn	5.30901
1nn	6.54092
1nn	4.67432
1nn	22.8406
1nn	9.95838
1nn	16.7845
1nn	7.15798
1nn	24.4637
1nn	4.83366
1nn	15.1829
1nn	10.8549
1nn	9.19787
1nn	20.8223
1nn	18.4614
1nn	16.1513
1nn	15.8316
1nn	12.4129
1nn	5.72122
1nn	2.65198
1nn	13.3074
1nn	6.94543
1nn	8.95669
1nn	4.75544
1nn	13.1352
1nn	13.742
1nn	14.9941
1nn	19.37
1nn	21.3385
1nn	4.69636
1nn	6.79955
1nn	8.71914
1nn	14.7627
1nn	10.7212
1nn	30.9388
1nn	4.20942
1nn	14.9941
1nn	14.4853
1nn	6.36347
1nn	6.4028
1nn	5.33683
1nn	15.3859
1nn	2.18787
1nn	1.35696
1nn	15.2757
1nn	24.4419
1nn	23.8257
1nn	6.04459
1nn	4.58819
1nn	8.28188
1nn	1.25664
1nn	11.8545
1nn	11.5259
1nn	10.9276
1nn	8.77511
1nn	5.9049
1nn	10.1035
1nn	4.24154
1nn	3.79483
1nn	4.07395
1nn	19.2176
1nn	18.5349
1nn	9.96611
1nn	31.0411
1nn	9.49719
1nn	8.74843
1nn	6.28876
1nn	9.96611
1nn	2.33098
1nn	27.1522
1nn	19.8127
1nn	5.18272
1nn	12.4618
1nn	17.5089
1nn	22.575
1nn	16.8183
1nn	6.45836
1nn	10.0367
1nn	5.23814
1nn	13.114
1nn	14.7627
1nn	6.45836
1nn	4.55006
1nn	8.4432
1nn	16.8536
1nn	4.39591
1nn	18.0986
1nn	7.64689
1nn	4.75811
1nn	12.234
1nn	13.307
1nn	30.42
1nn	13.5964
1nn	6.4028
1nn	26.905
1nn	21.7295
1nn	30.42
1nn	14.4864
1nn	4.18393
1nn	5.33683
1nn	10.5091
1nn	10.1481
1nn	17.5322
1nn	27.1538
1nn	24.6787
1nn	11.3115
1nn	6.57376
1nn	13.742
1nn	5.18272
1nn	6.25991
1nn	11.9018
1nn	3.83353
1nn	20.0142
1nn	3.67287
1nn	19.7267
1nn	19.8127
1nn	16.3624
1nn	1.7746
1nn	10.6625
1nn	11.6495
1nn	9.29655
1nn	7.96899
1nn	7.77701
1nn	6.02761
1nn	3.69861
1nn	5.00725
1nn	5.34967
1nn	9.30373
1nn	18.5349
1nn	4.93334
1nn	1.90356
1nn	2.673
1nn	3.69274
1nn	10.7022
1nn	14.0938
1nn	2.71269
1nn	3.94768
1nn	21.0605
1nn	8.02008
1nn	4.21341
1nn	5.87384
1nn	8.81966
1nn	3.12145
1nn	4.7987
1nn	21.7277
1nn	10.5091
1nn	15.49
1nn	5.24158
1nn	13.1352
1nn	6.79955
1nn	20.6321
1nn	9.48339
1nn	6.47549
1nn	3.98392
1nn	15.7962
1nn	4.07395
1nn	3.31575
1nn	42.9941
1nn	5.34967
1nn	7.77701
1nn	27.455
1nn	13.3074
1nn	22.1438
1nn	38.1564
1nn	13.9983
1nn	5.20276
1nn	5.24158
1nn	3.24568
1nn	6.10006
1nn	18.797
1nn	14.5634
1nn	14.1114
1nn	13.9983
1nn	5.83832
1nn	2.67372
1nn	9.70671
1nn	8.71914
1nn	2.11308
1nn	25.3321
1nn	2.2571
1nn	9.90895
1nn	3.31575
1nn	10.5857
1nn	3.86424
1nn	19.5211
1nn	3.69861
1nn	3.80209
1nn	14.886
1nn	11.6079
1nn	10.2759
1nn	11.4492
1nn	4.11239
1nn	12.6713
1nn	7.61236
1nn	9.62805
1nn	6.7663
1nn	15.8807
1nn	19.4337
1nn	18.377
1nn	12.8572
1nn	20.8615
1nn	15.144
1nn	20.874
1nn	8.81966
1nn	1.90356
1nn	7.77785
1nn	3.05711
1nn	6.00586
1nn	11.8525
1nn	25.4599
1nn	4.95
1nn	16.4325
1nn	30.5966
1nn	12.6977
1nn	17.4528
1nn	11.9048
1nn	12.9394
1nn	16.7395
1nn	13.9642
1nn	9.06811
1nn	3.19876
1nn	6.04459
1nn	20.538
1nn	14.5609
1nn	9.34308
1nn	25.4808
1nn	21.5718
1nn	4.93334
1nn	15.5536
1nn	7.82291
1nn	48.2523
1nn	13.8329
1nn	19.7483
1nn	19.3943
1nn	17.7591
1nn	9.19486
1nn	11.0843
1nn	5.72466
1nn	15.49
1nn	4.55006
1nn	3.86424
1nn	19.1801
1nn	13.6515
1nn	7.29154
1nn	12.013
1nn	4.12467
1nn	16.3624
1nn	7.82291
1nn	1.73073
1nn	32.7327
1nn	16.0818
1nn	7.60658
1nn	17.9901
1nn	26.5347
1nn	16.8536
1nn	17.7296
1nn	10.7373
1nn	5.51042
1nn	9.99313
1nn	18.5079
1nn	19.4614
1nn	2.36939
1nn	9.00747
1nn	21.9172
1nn	5.4483
1nn	2.27766
1nn	4.85837
1nn	15.1532
1nn	16.1541
1nn	3.19876
1nn	4.20942
1nn	14.0379
1nn	8.46413
1nn	9.49719
1nn	6.42197
1nn	24.8466
1nn	57.3314
1nn	2.2571
1nn	9.20666
1nn	13.9224
1nn	25.6606
1nn	2.36939
1nn	6.7663
1nn	13.7142
1nn	13.4528
1nn	3.63996
1nn	25.6883
1nn	9.55059
1nn	8.72771
1nn	7.49809
1nn	23.8437
1nn	3.80209
1nn	33.747
1nn	7.51275
1nn	4.93533
1nn	11.3115
1nn	14.6789
1nn	16.9329
1nn	3.25046
1nn	19.1801
1nn	8.20888
1nn	19.0074
1nn	1.35965
1nn	19.4614
1nn	8.71319
1nn	8.9803
1nn	9.79991
1nn	9.92536
1nn	5.9049
1nn	15.4784
1nn	14.5742
1nn	2.82823
1nn	3.79483
1nn	9.79999
1nn	12.4129
1nn	19.4979
1nn	13.9117
1nn	3.05711
1nn	1.08224
1nn	17.7871
1nn	3.44391
1nn	10.0071
1nn	17.7029
1nn	6.42197
1nn	8.81485
1nn	9.20666
1nn	13.8605
1nn	2.65198
1nn	4.81604
1nn	17.6936
1nn	2.35705
1nn	6.02761
1nn	5.28981
1nn	1.55275
1nn	4.93533
1nn	20.6371
1nn	10.1982
1nn	4.81604
1nn	1.3843
1nn	8.28188
1nn	1.35585
1nn	21.1399
1nn	3.83353
1nn	17.7591
1nn	2.5954
1nn	6.5293
1nn	5.83832
1nn	20.2446
1nn	10.1716
1nn	13.2534
1nn	20.2275
1nn	13.6884
1nn	5.05086
1nn	13.0136
1nn	2.82823
1nn	8.65818
1nn	10.8505
1nn	18.5801
1nn	8.72771
1nn	5.53208
1nn	6.90039
1nn	13.4185
1nn	3.12145
1nn	4.39591
1nn	13.8329
1nn	9.30373
1nn	1.35965
1nn	6.74857
1nn	30.0757
1nn	21.7295
1nn	5.89218
1nn	13.9642
1nn	7.77785
1nn	11.8525
1nn	12.0932
1nn	1.75166
1nn	8.34783
1nn	3.8425
1nn	17.8322
1nn	19.4337
1nn	3.01998
1nn	4.11239
1nn	4.63776
1nn	1.73073
1nn	2.71269
1nn	6.28876
1nn	15.7856
1nn	1.3843
1nn	21.3936
1nn	17.7411
1nn	17.0666
1nn	17.5322
1nn	20.4025
1nn	21.3543
1nn	19.4267
1nn	11.8545
1nn	24.0334
1nn	3.91666
1nn	15.0505
1nn	13.7142
1nn	37.3509
1nn	18.7675
1nn	7.49809
1nn	7.73677
1nn	24.0416
1nn	24.4928
1nn	13.981
1nn	12.4618
1nn	13.3075
1nn	2.82292
1nn	21.7275
1nn	8.4432
1nn	1.35585
1nn	1.2793
1nn	28.5812
1nn	20.2849
1nn	13.6515
1nn	5.05086
1nn	17.0666
1nn	2.06891
1nn	16.7075
1nn	3.69274
1nn	6.36238
1nn	19.0074
1nn	7.97308
1nn	4.18393
1nn	3.32253
1nn	3.01998
1nn	4.21341
1nn	15.4939
1nn	10.753
1nn	11.0231
1nn	1.7746
1nn	9.70671
1nn	5.00725
1nn	7.34708
1nn	17.7296
1nn	21.4266
1nn	17.7411
1nn	2.673
1nn	15.2602
1nn	10.6625
1nn	4.85837
1nn	6.5293
1nn	26.8809
1nn	12.8599
1nn	2.27766
1nn	3.63996
1nn	9.79991
1nn	2.06891
1nn	5.95751
1nn	26.7275
1nn	7.64087
1nn	14.5467
1nn	8.46413
1nn	31.5688
1nn	3.91666
1nn	5.20276
1nn	13.4862
1nn	22.099
1nn	9.15231
1nn	28.7647
1nn	3.32253
1nn	4.41331
1nn	17.5429
1nn	11.3673
1nn	5.72122
1nn	4.75544
1nn	8.95313
1nn	19.701
1nn	12.8827
1nn	15.2757
1nn	6.57376
1nn	17.8471
1nn	7.71896
1nn	13.0136
1nn	3.8425
1nn	13.6884
1nn	14.6063
1nn	1.75166
1nn	4.95
1nn	19.5211
1nn	9.26883
1nn	17.7334
1nn	24.1247
1nn	2.82292
1nn	9.90895
1nn	8.94236
1nn	9.06811
1nn	18.8875
1nn	12.719
1nn	28.3818
1nn	9.85027
1nn	6.19176
1nn	11.9196
1nn	2.75364
1nn	22.3151
1nn	5.23814
1nn	5.89218
1nn	3.94768
1nn	11.745
1nn	1.35696
1nn	11.6079
1nn	6.66593
1nn	11.9018
1nn	8.95669
1nn	18.8072
1nn	6.87724
1nn	19.8484
1nn	2.40578
1nn	4.4026
1nn	27.187
1nn	3.98392
1nn	5.53208
1nn	11.5259
1nn	1.08224
1nn	3.67287
1nn	9.11352
1nn	11.9196
1nn	10.7373
1nn	15.1532
1nn	4.24154
1nn	8.02008
1nn	9.00747
1nn	8.9803
1nn	32.8636
1nn	19.7483
1nn	6.25657
1nn	14.886
1nn	31.3316
1nn	9.48339
1nn	5.72466
1nn	1.25664
1nn	10.6464
1nn	2.40578
1nn	37.1174
1nn	13.0801
1nn	34.8834
1nn	22.3462
1nn	15.4863
1nn	6.19176
1nn	8.86612
1nn	9.55196
1nn	32.8636
1nn	8.94236
1nn	18.214
1nn	4.63776
1nn	2.67372
1nn	6.74857
1nn	10.2759
1nn	1.55275
[truncated: 79,521 more rows]

## Sheet: l_csr_line_data
metric	bin_center	density
1nn	0.125	0.000663158
1nn	0.375	0.00187368
1nn	0.625	0.00299579
1nn	0.875	0.00437684
1nn	1.125	0.00551053
1nn	1.375	0.00679053
1nn	1.625	0.00787895
1nn	1.875	0.00911368
1nn	2.125	0.0102326
1nn	2.375	0.0115084
1nn	2.625	0.0128684
1nn	2.875	0.0136126
1nn	3.125	0.01488
1nn	3.375	0.0160874
1nn	3.625	0.0171116
1nn	3.875	0.0181832
1nn	4.125	0.0195842
1nn	4.375	0.0204842
1nn	4.625	0.0214021
1nn	4.875	0.02244
1nn	5.125	0.0233737
1nn	5.375	0.0243189
1nn	5.625	0.0251937
1nn	5.875	0.0266095
1nn	6.125	0.0273158
1nn	6.375	0.0280242
1nn	6.625	0.0293042
1nn	6.875	0.0300874
1nn	7.125	0.0304053
1nn	7.375	0.0316653
1nn	7.625	0.0327137
1nn	7.875	0.0332179
1nn	8.125	0.0333305
1nn	8.375	0.0345221
1nn	8.625	0.0353968
1nn	8.875	0.0351916
1nn	9.125	0.0366011
1nn	9.375	0.0365621
1nn	9.625	0.03734
1nn	9.875	0.0375979
1nn	10.125	0.0383558
1nn	10.375	0.0389716
1nn	10.625	0.0394811
1nn	10.875	0.0394789
1nn	11.125	0.0396074
1nn	11.375	0.0403116
1nn	11.625	0.04068
1nn	11.875	0.0413274
1nn	12.125	0.0411032
1nn	12.375	0.04168
1nn	12.625	0.0414147
1nn	12.875	0.0415526
1nn	13.125	0.0412811
1nn	13.375	0.0420411
1nn	13.625	0.0423747
1nn	13.875	0.0415432
1nn	14.125	0.04176
1nn	14.375	0.0421158
1nn	14.625	0.0418453
1nn	14.875	0.0416779
1nn	15.125	0.0417916
1nn	15.375	0.0415884
1nn	15.625	0.0419011
1nn	15.875	0.0416147
1nn	16.125	0.0411589
1nn	16.375	0.04098
1nn	16.625	0.0412284
1nn	16.875	0.0407211
1nn	17.125	0.0402421
1nn	17.375	0.0398253
1nn	17.625	0.0397916
1nn	17.875	0.03946
1nn	18.125	0.0388232
1nn	18.375	0.0391442
1nn	18.625	0.0386305
1nn	18.875	0.03774
1nn	19.125	0.0377958
1nn	19.375	0.0373021
1nn	19.625	0.0366653
1nn	19.875	0.0362716
1nn	20.125	0.0359126
1nn	20.375	0.0356505
1nn	20.625	0.0353568
1nn	20.875	0.0346053
1nn	21.125	0.0343137
1nn	21.375	0.0337042
1nn	21.625	0.0330853
1nn	21.875	0.0328326
1nn	22.125	0.0319842
1nn	22.375	0.0316979
1nn	22.625	0.0311653
1nn	22.875	0.0304632
1nn	23.125	0.0301968
1nn	23.375	0.0298021
1nn	23.625	0.0288189
1nn	23.875	0.0285453
1nn	24.125	0.0282916
1nn	24.375	0.0273295
1nn	24.625	0.0273305
1nn	24.875	0.0264568
1nn	25.125	0.0259347
1nn	25.375	0.0257358
1nn	25.625	0.0250221
1nn	25.875	0.0242095
1nn	26.125	0.0238621
1nn	26.375	0.0234789
1nn	26.625	0.0229821
1nn	26.875	0.0221126
1nn	27.125	0.0213147
1nn	27.375	0.0212916
1nn	27.625	0.0209484
1nn	27.875	0.0203074
1nn	28.125	0.0198137
1nn	28.375	0.0192368
1nn	28.625	0.0187821
1nn	28.875	0.0182526
1nn	29.125	0.0178095
1nn	29.375	0.0174253
1nn	29.625	0.0169347
1nn	29.875	0.0163905
1nn	30.125	0.0158684
1nn	30.375	0.0157284
1nn	30.625	0.0148116
1nn	30.875	0.0145895
1nn	31.125	0.0145284
1nn	31.375	0.0138632
1nn	31.625	0.0136811
1nn	31.875	0.0129568
1nn	32.125	0.0128168
1nn	32.375	0.0124411
1nn	32.625	0.0119747
1nn	32.875	0.0116411
1nn	33.125	0.0112063
1nn	33.375	0.0110074
1nn	33.625	0.0107253
1nn	33.875	0.0100705
1nn	34.125	0.00990947
1nn	34.375	0.00947053
1nn	34.625	0.00934316
1nn	34.875	0.00878632
1nn	35.125	0.00873684
1nn	35.375	0.00846737
1nn	35.625	0.00809053
1nn	35.875	0.00794842
1nn	36.125	0.00757789
1nn	36.375	0.00722737
1nn	36.625	0.00712105
1nn	36.875	0.00691158
1nn	37.125	0.00666211
1nn	37.375	0.00636632
1nn	37.625	0.00618105
1nn	37.875	0.00597474
1nn	38.125	0.00565053
1nn	38.375	0.00561684
1nn	38.625	0.00530211
1nn	38.875	0.00510842
1nn	39.125	0.00511789
1nn	39.375	0.00486842
1nn	39.625	0.00463053
1nn	39.875	0.00430632
1nn	40.125	0.00427474
1nn	40.375	0.00400632
1nn	40.625	0.00376842
1nn	40.875	0.00384316
1nn	41.125	0.00346316
1nn	41.375	0.00356842
1nn	41.625	0.00342105
1nn	41.875	0.00315053
1nn	42.125	0.00307158
1nn	42.375	0.00293895
1nn	42.625	0.00284
1nn	42.875	0.00264105
1nn	43.125	0.00255579
1nn	43.375	0.00247579
1nn	43.625	0.00239158
1nn	43.875	0.00235368
1nn	44.125	0.00216526
1nn	44.375	0.00207684
1nn	44.625	0.00205158
1nn	44.875	0.00191789
1nn	45.125	0.00197579
1nn	45.375	0.00182947
1nn	45.625	0.00165684
1nn	45.875	0.00158737
1nn	46.125	0.00152316
1nn	46.375	0.00150947
1nn	46.625	0.00138421
1nn	46.875	0.00145684
1nn	47.125	0.00127579
1nn	47.375	0.00124
1nn	47.625	0.00121053
1nn	47.875	0.00117684
1nn	48.125	0.00111158
1nn	48.375	0.00104737
1nn	48.625	0.00105368
1nn	48.875	0.000933684
1nn	49.125	0.000926316
1nn	49.375	0.000865263
1nn	49.625	0.000757895
1nn	49.875	0.000794737
1nn	50.125	0.000796842
1nn	50.375	0.000716842
1nn	50.625	0.000704211
1nn	50.875	0.000672632
1nn	51.125	0.000652632
1nn	51.375	0.000615789
1nn	51.625	0.000555789
1nn	51.875	0.000516842
1nn	52.125	0.000536842
1nn	52.375	0.000465263
1nn	52.625	0.000422105
1nn	52.875	0.000454737
1nn	53.125	0.000434737
1nn	53.375	0.000390526
1nn	53.625	0.000370526
1nn	53.875	0.000362105
1nn	54.125	0.000313684
1nn	54.375	0.000313684
1nn	54.625	0.000292632
1nn	54.875	0.000288421
1nn	55.125	0.000266316
1nn	55.375	0.000261053
1nn	55.625	0.000246316
1nn	55.875	0.000251579
1nn	56.125	0.000245263
1nn	56.375	0.000227368
1nn	56.625	0.000189474
1nn	56.875	0.000202105
1nn	57.125	0.000209474
1nn	57.375	0.000181053
1nn	57.625	0.000161053
1nn	57.875	0.000144211
1nn	58.125	0.00014
1nn	58.375	0.000158947
1nn	58.625	0.000126316
1nn	58.875	0.000104211
1nn	59.125	0.000114737
1nn	59.375	0.000124211
1nn	59.625	0.000103158
1nn	59.875	0.000112632
1nn	60.125	9.26316e-05
1nn	60.375	9.78947e-05
1nn	60.625	9.57895e-05
1nn	60.875	0.000104211
1nn	61.125	6.63158e-05
1nn	61.375	7.57895e-05
1nn	61.625	8.10526e-05
1nn	61.875	6.73684e-05
1nn	62.125	6.94737e-05
1nn	62.375	6.10526e-05
1nn	62.625	6.31579e-05
1nn	62.875	5.57895e-05
1nn	63.125	5.36842e-05
1nn	63.375	5.36842e-05
1nn	63.625	5.78947e-05
1nn	63.875	4.31579e-05
1nn	64.125	3.68421e-05
1nn	64.375	4.52632e-05
1nn	64.625	3.78947e-05
1nn	64.875	2.73684e-05
1nn	65.125	4.63158e-05
1nn	65.375	3.15789e-05
1nn	65.625	2.21053e-05
1nn	65.875	4.10526e-05
1nn	66.125	3.05263e-05
1nn	66.375	2.31579e-05
1nn	66.625	2.21053e-05
1nn	66.875	2.31579e-05
1nn	67.125	2.52632e-05
1nn	67.375	2.10526e-05
1nn	67.625	1.57895e-05
1nn	67.875	2.84211e-05
1nn	68.125	1.36842e-05
1nn	68.375	1.78947e-05
1nn	68.625	1.57895e-05
1nn	68.875	9.47368e-06
1nn	69.125	1.05263e-05
1nn	69.375	1.68421e-05
1nn	69.625	1.26316e-05
1nn	69.875	1.36842e-05
1nn	70.125	8.42105e-06
1nn	70.375	1.26316e-05
1nn	70.625	1.26316e-05
1nn	70.875	1.15789e-05
1nn	71.125	1.15789e-05
1nn	71.375	7.36842e-06
1nn	71.625	7.36842e-06
1nn	71.875	7.36842e-06
1nn	72.125	9.47368e-06
1nn	72.375	8.42105e-06
1nn	72.625	7.36842e-06
1nn	72.875	6.31579e-06
1nn	73.125	3.15789e-06
1nn	73.375	0
1nn	73.625	7.36842e-06
1nn	73.875	6.31579e-06
1nn	74.125	3.15789e-06
1nn	74.375	5.26316e-06
1nn	74.625	2.10526e-06
1nn	74.875	2.10526e-06
1nn	75.125	4.21053e-06
1nn	75.375	5.26316e-06
1nn	75.625	3.15789e-06
1nn	75.875	2.10526e-06
1nn	76.125	4.21053e-06
1nn	76.375	1.05263e-06
1nn	76.625	2.10526e-06
1nn	76.875	3.15789e-06
1nn	77.125	3.15789e-06
1nn	77.375	4.21053e-06
1nn	77.625	1.05263e-06
1nn	77.875	1.05263e-06
1nn	78.125	5.26316e-06
1nn	78.375	1.05263e-06
1nn	78.625	1.05263e-06
1nn	78.875	1.05263e-06
1nn	79.125	0
1nn	79.375	2.10526e-06
1nn	79.625	0
1nn	79.875	2.10526e-06
1nn	80.125	2.10526e-06
1nn	80.375	0
1nn	80.625	1.05263e-06
1nn	80.875	1.05263e-06
1nn	81.125	2.10526e-06
1nn	81.375	0
1nn	81.625	1.05263e-06
1nn	81.875	0
1nn	82.125	0
1nn	82.375	0
1nn	82.625	1.05263e-06
1nn	82.875	0
1nn	83.125	0
1nn	83.375	0
1nn	83.625	1.05263e-06
1nn	83.875	0
1nn	84.125	0
1nn	84.375	0
1nn	84.625	0
1nn	84.875	0
1nn	85.125	1.05263e-06
1nn	85.375	1.05263e-06
1nn	85.625	1.05263e-06
1nn	85.875	1.05263e-06
1nn	86.125	1.05263e-06
1nn	86.375	0
1nn	86.625	1.05263e-06
1nn	86.875	1.05263e-06
1nn	87.125	0
1nn	87.375	0
1nn	87.625	1.05263e-06
1nn	87.875	0
1nn	88.125	0
1nn	88.375	0
1nn	88.625	1.05263e-06
1nn	88.875	0
1nn	89.125	0
1nn	89.375	0
1nn	89.625	1.05263e-06
1nn	89.875	0
1nn	90.125	0
1nn	90.375	0
1nn	90.625	0
1nn	90.875	1.05263e-06
1nn	91.125	0
1nn	91.375	0
1nn	91.625	0
1nn	91.875	0
1nn	92.125	0
1nn	92.375	1.05263e-06
1nn	92.625	0
1nn	92.875	0
1nn	93.125	0
1nn	93.375	0
1nn	93.625	0
1nn	93.875	1.05263e-06
1nn	94.125	0
1nn	94.375	0
1nn	94.625	0
1nn	94.875	0
1nn	95.125	0
1nn	95.375	0
1nn	95.625	0
1nn	95.875	0
1nn	96.125	0
1nn	96.375	0
1nn	96.625	0
1nn	96.875	0
1nn	97.125	0
1nn	97.375	0
1nn	97.625	0
1nn	97.875	0
1nn	98.125	0
1nn	98.375	0
1nn	98.625	0
1nn	98.875	0
1nn	99.125	0
1nn	99.375	0
1nn	99.625	0
2nn	0.125	0
2nn	0.375	0
2nn	0.625	4.21054e-06
2nn	0.875	1.05263e-05
2nn	1.125	9.47371e-06
2nn	1.375	2.84211e-05
2nn	1.625	6.42107e-05
2nn	1.875	6.84212e-05
2nn	2.125	0.000128421
2nn	2.375	0.000153685
2nn	2.625	0.000225264
2nn	2.875	0.000297895
2nn	3.125	0.000369475
2nn	3.375	0.000454738
2nn	3.625	0.000582107
2nn	3.875	0.000668423
2nn	4.125	0.000890528
2nn	4.375	0.0010179
2nn	4.625	0.00115579
2nn	4.875	0.00135895
2nn	5.125	0.00158527
2nn	5.375	0.00177579
2nn	5.625	0.00202316
2nn	5.875	0.00216527
2nn	6.125	0.0025979
2nn	6.375	0.00292527
2nn	6.625	0.00306843
2nn	6.875	0.00358527
2nn	7.125	0.00400211
2nn	7.375	0.00432527
2nn	7.625	0.00474948
2nn	7.875	0.0050558
2nn	8.125	0.00558422
2nn	8.375	0.00608212
2nn	8.625	0.00636633
2nn	8.875	0.00701054
2nn	9.125	0.00754002
2nn	9.375	0.00818844
2nn	9.625	0.00869686
2nn	9.875	0.00915055
2nn	10.125	0.00981371
2nn	10.375	0.0107621
2nn	10.625	0.0112148
2nn	10.875	0.0117221
2nn	11.125	0.0124727
2nn	11.375	0.0128569
2nn	11.625	0.0137958
2nn	11.875	0.0144179
2nn	12.125	0.01508
2nn	12.375	0.0159137
2nn	12.625	0.0165916
2nn	12.875	0.016919
2nn	13.125	0.0178727
2nn	13.375	0.0186895
2nn	13.625	0.0193695
2nn	13.875	0.0201485
2nn	14.125	0.0207811
2nn	14.375	0.0217779
2nn	14.625	0.0224643
2nn	14.875	0.0230148
2nn	15.125	0.0240558
2nn	15.375	0.0243969
2nn	15.625	0.0254474
2nn	15.875	0.0258148
2nn	16.125	0.026599
2nn	16.375	0.0270643
2nn	16.625	0.0277748
2nn	16.875	0.0288706
2nn	17.125	0.0288411
2nn	17.375	0.0297832
2nn	17.625	0.030779
2nn	17.875	0.031039
2nn	18.125	0.0319043
2nn	18.375	0.0324801
2nn	18.625	0.0330443
2nn	18.875	0.033238
2nn	19.125	0.0340443
2nn	19.375	0.0345643
2nn	19.625	0.0347359
2nn	19.875	0.0348959
2nn	20.125	0.0358264
2nn	20.375	0.0362959
2nn	20.625	0.0363243
2nn	20.875	0.0373001
2nn	21.125	0.0372643
2nn	21.375	0.0378211
2nn	21.625	0.037918
2nn	21.875	0.0380138
2nn	22.125	0.0381422
2nn	22.375	0.0385296
2nn	22.625	0.0391738
2nn	22.875	0.0388738
2nn	23.125	0.0388917
2nn	23.375	0.039478
2nn	23.625	0.0394464
2nn	23.875	0.0392738
2nn	24.125	0.0396401
2nn	24.375	0.0392854
2nn	24.625	0.0388864
2nn	24.875	0.0393843
2nn	25.125	0.039738
2nn	25.375	0.0397275
2nn	25.625	0.0395211
2nn	25.875	0.0395064
2nn	26.125	0.039498
2nn	26.375	0.0393096
2nn	26.625	0.0386369
2nn	26.875	0.0383948
2nn	27.125	0.038279
2nn	27.375	0.038618
2nn	27.625	0.0379264
2nn	27.875	0.0375622
2nn	28.125	0.0375559
2nn	28.375	0.0369211
2nn	28.625	0.0370317
2nn	28.875	0.036218
2nn	29.125	0.0359127
2nn	29.375	0.0352011
2nn	29.625	0.0353485
2nn	29.875	0.0349706
2nn	30.125	0.0344611
2nn	30.375	0.0340022
2nn	30.625	0.0337159
2nn	30.875	0.0330769
2nn	31.125	0.0327274
2nn	31.375	0.0324401
2nn	31.625	0.0321232
2nn	31.875	0.0313369
2nn	32.125	0.0308611
2nn	32.375	0.0302253
2nn	32.625	0.0298548
2nn	32.875	0.0293232
2nn	33.125	0.0289106
2nn	33.375	0.028338
2nn	33.625	0.0279201
2nn	33.875	0.0273516
2nn	34.125	0.0269285
2nn	34.375	0.026418
2nn	34.625	0.0257148
2nn	34.875	0.0251695
2nn	35.125	0.0246885
2nn	35.375	0.0244485
2nn	35.625	0.0234811
2nn	35.875	0.0235443
2nn	36.125	0.0228011
2nn	36.375	0.0223632
2nn	36.625	0.0219569
2nn	36.875	0.0212074
2nn	37.125	0.0208811
2nn	37.375	0.0201758
2nn	37.625	0.0198706
2nn	37.875	0.0190979
2nn	38.125	0.0185379
2nn	38.375	0.0184516
2nn	38.625	0.0179674
2nn	38.875	0.017379
2nn	39.125	0.0171716
2nn	39.375	0.0166916
2nn	39.625	0.0162264
2nn	39.875	0.0160632
2nn	40.125	0.0154032
2nn	40.375	0.01496
2nn	40.625	0.01458
2nn	40.875	0.0140432
2nn	41.125	0.0135537
2nn	41.375	0.0132906
2nn	41.625	0.0128495
2nn	41.875	0.0125053
2nn	42.125	0.0120358
2nn	42.375	0.0117011
2nn	42.625	0.0112379
2nn	42.875	0.0111684
2nn	43.125	0.0107021
2nn	43.375	0.0102379
2nn	43.625	0.0100527
2nn	43.875	0.00961476
2nn	44.125	0.00936529
2nn	44.375	0.00908634
2nn	44.625	0.0086537
2nn	44.875	0.00849055
2nn	45.125	0.00833897
2nn	45.375	0.00779476
2nn	45.625	0.0077537
2nn	45.875	0.0073937
2nn	46.125	0.00690949
2nn	46.375	0.00706317
2nn	46.625	0.00653791
2nn	46.875	0.00637054
2nn	47.125	0.00624317
2nn	47.375	0.00593791
2nn	47.625	0.00575475
2nn	47.875	0.0055758
2nn	48.125	0.00537159
2nn	48.375	0.00503475
2nn	48.625	0.00499475
2nn	48.875	0.00474633
2nn	49.125	0.00466212
2nn	49.375	0.00434527
2nn	49.625	0.00425896
2nn	49.875	0.00414527
2nn	50.125	0.00403054
2nn	50.375	0.00377159
2nn	50.625	0.00363264
2nn	50.875	0.00354106
2nn	51.125	0.00333264
2nn	51.375	0.00330106
2nn	51.625	0.00298316
2nn	51.875	0.00282948
2nn	52.125	0.00291685
2nn	52.375	0.0027779
2nn	52.625	0.00267053
2nn	52.875	0.0025558
2nn	53.125	0.00244211
2nn	53.375	0.00247053
2nn	53.625	0.00213895
2nn	53.875	0.00219158
2nn	54.125	0.00203369
2nn	54.375	0.00200316
2nn	54.625	0.00186211
2nn	54.875	0.00187474
2nn	55.125	0.00174
2nn	55.375	0.00166421
2nn	55.625	0.00150211
2nn	55.875	0.00154
2nn	56.125	0.00139158
2nn	56.375	0.00128421
2nn	56.625	0.00129369
2nn	56.875	0.00130211
2nn	57.125	0.00119895
2nn	57.375	0.00115369
2nn	57.625	0.00114421
2nn	57.875	0.00102316
2nn	58.125	0.0010179
2nn	58.375	0.000969476
2nn	58.625	0.000871581
2nn	58.875	0.000857897
2nn	59.125	0.000840002
2nn	59.375	0.000795791
2nn	59.625	0.000750528
2nn	59.875	0.000672633
2nn	60.125	0.000676844
2nn	60.375	0.000710528
2nn	60.625	0.00062737
2nn	60.875	0.000617896
2nn	61.125	0.000564212
2nn	61.375	0.000546317
2nn	61.625	0.000515791
2nn	61.875	0.000476843
2nn	62.125	0.000497896
2nn	62.375	0.000442106
2nn	62.625	0.000410527
2nn	62.875	0.000372632
2nn	63.125	0.000377896
2nn	63.375	0.000348422
2nn	63.625	0.000377896
2nn	63.875	0.000342106
2nn	64.125	0.000302106
2nn	64.375	0.000293685
2nn	64.625	0.000297895
2nn	64.875	0.000289474
2nn	65.125	0.000265264
2nn	65.375	0.000241053
2nn	65.625	0.000192632
2nn	65.875	0.000252632
2nn	66.125	0.000230527
2nn	66.375	0.000209474
2nn	66.625	0.000206316
2nn	66.875	0.000190527
2nn	67.125	0.000170527
2nn	67.375	0.000148421
2nn	67.625	0.000168421
2nn	67.875	0.000145264
2nn	68.125	0.00014
2nn	68.375	0.000143158
2nn	68.625	0.000132632
2nn	68.875	0.000124211
2nn	69.125	0.000108421
2nn	69.375	0.000116842
2nn	69.625	9.15792e-05
2nn	69.875	9.15792e-05
2nn	70.125	8.21055e-05
2nn	70.375	7.89476e-05
2nn	70.625	0.000109474
2nn	70.875	8.31581e-05
2nn	71.125	7.4737e-05
2nn	71.375	7.15791e-05
2nn	71.625	6.3158e-05
2nn	71.875	6.10528e-05
2nn	72.125	6.3158e-05
2nn	72.375	5.89475e-05
2nn	72.625	5.4737e-05
2nn	72.875	5.78949e-05
2nn	73.125	4.52633e-05
2nn	73.375	4.73685e-05
2nn	73.625	3.68422e-05
2nn	73.875	5.89475e-05
2nn	74.125	4.63159e-05
2nn	74.375	3.1579e-05
2nn	74.625	3.78948e-05
2nn	74.875	3.47369e-05
2nn	75.125	3.26317e-05
2nn	75.375	2.52632e-05
2nn	75.625	3.26317e-05
2nn	75.875	3.1579e-05
2nn	76.125	3.47369e-05
2nn	76.375	1.89474e-05
2nn	76.625	2.10527e-05
2nn	76.875	3.05264e-05
2nn	77.125	2.63159e-05
2nn	77.375	2.10527e-05
2nn	77.625	2.21053e-05
2nn	77.875	2.21053e-05
2nn	78.125	1.68421e-05
2nn	78.375	1.26316e-05
2nn	78.625	1.1579e-05
2nn	78.875	9.47371e-06
2nn	79.125	1.89474e-05
2nn	79.375	1.05263e-05
2nn	79.625	7.36844e-06
2nn	79.875	1.05263e-05
2nn	80.125	9.47371e-06
2nn	80.375	1.47369e-05
2nn	80.625	1.05263e-05
2nn	80.875	9.47371e-06
2nn	81.125	1.05263e-05
2nn	81.375	1.26316e-05
2nn	81.625	9.47371e-06
2nn	81.875	1.1579e-05
2nn	82.125	8.42107e-06
2nn	82.375	8.42107e-06
2nn	82.625	5.26317e-06
2nn	82.875	7.36844e-06
2nn	83.125	6.3158e-06
2nn	83.375	4.21054e-06
2nn	83.625	4.21054e-06
2nn	83.875	9.47371e-06
2nn	84.125	6.3158e-06
2nn	84.375	3.1579e-06
2nn	84.625	2.10527e-06
2nn	84.875	2.10527e-06
2nn	85.125	4.21054e-06
2nn	85.375	2.10527e-06
2nn	85.625	2.10527e-06
2nn	85.875	3.1579e-06
2nn	86.125	3.1579e-06
2nn	86.375	0
2nn	86.625	2.10527e-06
2nn	86.875	0
2nn	87.125	1.05263e-06
2nn	87.375	3.1579e-06
2nn	87.625	0
2nn	87.875	1.05263e-06
2nn	88.125	0
2nn	88.375	2.10527e-06
2nn	88.625	0
2nn	88.875	0
2nn	89.125	3.1579e-06
2nn	89.375	0
2nn	89.625	2.10527e-06
2nn	89.875	1.05263e-06
2nn	90.125	3.1579e-06
2nn	90.375	1.05263e-06
2nn	90.625	3.1579e-06
2nn	90.875	1.05263e-06
2nn	91.125	0
2nn	91.375	1.05263e-06
2nn	91.625	2.10527e-06
2nn	91.875	3.1579e-06
2nn	92.125	0
2nn	92.375	1.05263e-06
2nn	92.625	0
2nn	92.875	2.10527e-06
2nn	93.125	1.05263e-06
2nn	93.375	0
2nn	93.625	0
2nn	93.875	0
2nn	94.125	0
2nn	94.375	1.05263e-06
2nn	94.625	1.05263e-06
2nn	94.875	0
2nn	95.125	2.10527e-06
2nn	95.375	0
2nn	95.625	0
2nn	95.875	1.05263e-06
2nn	96.125	1.05263e-06
2nn	96.375	2.10527e-06
2nn	96.625	0
2nn	96.875	2.10527e-06
2nn	97.125	2.10527e-06
2nn	97.375	1.05263e-06
2nn	97.625	0
2nn	97.875	0
2nn	98.125	0
2nn	98.375	0
2nn	98.625	0
2nn	98.875	0
2nn	99.125	0
2nn	99.375	0
2nn	99.625	0
3nn	0.125	0
3nn	0.375	0
3nn	0.625	0
3nn	0.875	0
3nn	1.125	0
3nn	1.375	0
3nn	1.625	2.10529e-06
3nn	1.875	1.05264e-06
3nn	2.125	3.15793e-06
3nn	2.375	1.05264e-06
3nn	2.625	5.26321e-06
3nn	2.875	1.05264e-06
3nn	3.125	5.26321e-06
3nn	3.375	3.15793e-06
3nn	3.625	1.15791e-05
3nn	3.875	1.57896e-05
3nn	4.125	1.57896e-05
3nn	4.375	2.42108e-05
3nn	4.625	2.73687e-05
3nn	4.875	4.31583e-05
3nn	5.125	4.4211e-05
3nn	5.375	7.47376e-05
3nn	5.625	8.52641e-05
3nn	5.875	9.57905e-05
3nn	6.125	0.000118949
3nn	6.375	0.000157896
3nn	6.625	0.000152633
3nn	6.875	0.000222108
3nn	7.125	0.000251582
3nn	7.375	0.000270529
3nn	7.625	0.000327372
3nn	7.875	0.000388425
3nn	8.125	0.000508426
3nn	8.375	0.00055369
3nn	8.625	0.000621059
3nn	8.875	0.000713692
3nn	9.125	0.000821061
3nn	9.375	0.000907378
3nn	9.625	0.0010758
3nn	9.875	0.00121159
3nn	10.125	0.00130633
3nn	10.375	0.0014558
3nn	10.625	0.00160002
3nn	10.875	0.00179265
3nn	11.125	0.00205055
3nn	11.375	0.00218844
3nn	11.625	0.00237371
3nn	11.875	0.0027274
3nn	12.125	0.00288108
3nn	12.375	0.00317372
3nn	12.625	0.00337267
3nn	12.875	0.00361372
3nn	13.125	0.00401478
3nn	13.375	0.00424952
3nn	13.625	0.00457689
3nn	13.875	0.00500742
3nn	14.125	0.00523795
3nn	14.375	0.00569164
3nn	14.625	0.00611691
3nn	14.875	0.00641901
3nn	15.125	0.0068327
3nn	15.375	0.00732008
3nn	15.625	0.0078885
3nn	15.875	0.00840009
3nn	16.125	0.00876641
3nn	16.375	0.00915589
3nn	16.625	0.00998853
3nn	16.875	0.0103338
3nn	17.125	0.0107212
3nn	17.375	0.0116854
3nn	17.625	0.0120664
3nn	17.875	0.0125464
3nn	18.125	0.0133022
3nn	18.375	0.0139433
3nn	18.625	0.0141938
3nn	18.875	0.0151086
3nn	19.125	0.0158286
3nn	19.375	0.0162117
3nn	19.625	0.0169097
3nn	19.875	0.0175602
3nn	20.125	0.0183002
3nn	20.375	0.0188581
3nn	20.625	0.0199255
3nn	20.875	0.0201528
3nn	21.125	0.0207076
3nn	21.375	0.0214655
3nn	21.625	0.0224329
3nn	21.875	0.0233445
3nn	22.125	0.0235676
3nn	22.375	0.0241866
3nn	22.625	0.0248971
3nn	22.875	0.0253276
3nn	23.125	0.0264824
3nn	23.375	0.0270055
3nn	23.625	0.0273213
3nn	23.875	0.0282656
3nn	24.125	0.0289403
3nn	24.375	0.0290993
3nn	24.625	0.0297308
3nn	24.875	0.0303108
3nn	25.125	0.0308245
3nn	25.375	0.0317466
3nn	25.625	0.0322151
3nn	25.875	0.0324972
3nn	26.125	0.033194
3nn	26.375	0.0331488
3nn	26.625	0.0340088
3nn	26.875	0.0341856
3nn	27.125	0.0346351
3nn	27.375	0.0354056
3nn	27.625	0.0356551
3nn	27.875	0.0359162
3nn	28.125	0.0367814
3nn	28.375	0.0366056
3nn	28.625	0.0372909
3nn	28.875	0.0373046
3nn	29.125	0.0374457
3nn	29.375	0.0376467
3nn	29.625	0.0379657
3nn	29.875	0.037953
3nn	30.125	0.0381204
3nn	30.375	0.0381983
3nn	30.625	0.0383572
3nn	30.875	0.0387025
3nn	31.125	0.0383478
3nn	31.375	0.0381804
3nn	31.625	0.0384625
3nn	31.875	0.0385857
3nn	32.125	0.0384572
3nn	32.375	0.0386699
3nn	32.625	0.0382815
3nn	32.875	0.0383867
3nn	33.125	0.038312
3nn	33.375	0.0382783
3nn	33.625	0.0377467
3nn	33.875	0.037712
3nn	34.125	0.037492
3nn	34.375	0.0372688
3nn	34.625	0.0372636
3nn	34.875	0.0371478
3nn	35.125	0.0363856
3nn	35.375	0.0364688
3nn	35.625	0.0358477
3nn	35.875	0.0354741
3nn	36.125	0.0351656
3nn	36.375	0.0351235
3nn	36.625	0.0346793
3nn	36.875	0.0339225
3nn	37.125	0.0338488
3nn	37.375	0.0337477
3nn	37.625	0.0332572
3nn	37.875	0.0328888
3nn	38.125	0.0323161
3nn	38.375	0.0319403
3nn	38.625	0.031273
3nn	38.875	0.030873
3nn	39.125	0.0303551
3nn	39.375	0.0301319
3nn	39.625	0.0296193
3nn	39.875	0.0290161
3nn	40.125	0.028615
3nn	40.375	0.0279613
3nn	40.625	0.027615
3nn	40.875	0.0269571
3nn	41.125	0.0265182
3nn	41.375	0.0260455
3nn	41.625	0.0256161
3nn	41.875	0.0251192
3nn	42.125	0.0240076
3nn	42.375	0.0238087
3nn	42.625	0.0237308
3nn	42.875	0.0228666
3nn	43.125	0.022935
3nn	43.375	0.0220771
3nn	43.625	0.0217223
3nn	43.875	0.0213771
3nn	44.125	0.0207507
3nn	44.375	0.0201192
3nn	44.625	0.0197192
3nn	44.875	0.0192634
3nn	45.125	0.0187539
3nn	45.375	0.0185086
3nn	45.625	0.0177212
3nn	45.875	0.0175023
3nn	46.125	0.0167928
3nn	46.375	0.0164444
3nn	46.625	0.0159096
3nn	46.875	0.0157191
3nn	47.125	0.0152907
3nn	47.375	0.0148854
3nn	47.625	0.0144717
3nn	47.875	0.0139917
3nn	48.125	0.0138549
3nn	48.375	0.013298
3nn	48.625	0.0126843
3nn	48.875	0.0126454
3nn	49.125	0.0119307
3nn	49.375	0.0118285
3nn	49.625	0.0113222
3nn	49.875	0.010917
3nn	50.125	0.0108359
3nn	50.375	0.0104601
3nn	50.625	0.0100496
3nn	50.875	0.00982852
3nn	51.125	0.00940115
3nn	51.375	0.00913168
3nn	51.625	0.00873483
3nn	51.875	0.00849798
3nn	52.125	0.00847062
3nn	52.375	0.00803903
3nn	52.625	0.00779166
3nn	52.875	0.00754113
3nn	53.125	0.00722955
3nn	53.375	0.00694218
3nn	53.625	0.0068527
3nn	53.875	0.00655691
3nn	54.125	0.0062527
3nn	54.375	0.00596743
3nn	54.625	0.00587375
3nn	54.875	0.00561795
3nn	55.125	0.00532848
3nn	55.375	0.00518321
3nn	55.625	0.0051769
3nn	55.875	0.00479795
3nn	56.125	0.0046211
3nn	56.375	0.00462531
3nn	56.625	0.00430741
3nn	56.875	0.00416215
3nn	57.125	0.00390109
3nn	57.375	0.00383794
3nn	57.625	0.0037653
3nn	57.875	0.00366214
3nn	58.125	0.00351688
3nn	58.375	0.00338214
3nn	58.625	0.00319793
3nn	58.875	0.00296319
3nn	59.125	0.00287161
3nn	59.375	0.00266529
3nn	59.625	0.00278108
3nn	59.875	0.00258845
3nn	60.125	0.00259582
3nn	60.375	0.00243266
3nn	60.625	0.00235371
3nn	60.875	0.00218423
3nn	61.125	0.00208423
3nn	61.375	0.00205686
3nn	61.625	0.00198739
3nn	61.875	0.00176949
3nn	62.125	0.00168002
3nn	62.375	0.00163054
3nn	62.625	0.0015937
3nn	62.875	0.00160844
3nn	63.125	0.00146423
3nn	63.375	0.00137791
3nn	63.625	0.00134317
3nn	63.875	0.00129265
3nn	64.125	0.00123054
3nn	64.375	0.00120633
3nn	64.625	0.00114212
3nn	64.875	0.00106527
3nn	65.125	0.00108843
3nn	65.375	0.000971589
3nn	65.625	0.000963168
3nn	65.875	0.000909483
3nn	66.125	0.000893694
3nn	66.375	0.000852641
3nn	66.625	0.000765271
3nn	66.875	0.000786324
3nn	67.125	0.000745271
3nn	67.375	0.000686323
3nn	67.625	0.000632638
3nn	67.875	0.000667375
3nn	68.125	0.000643165
3nn	68.375	0.000534742
3nn	68.625	0.00057369
3nn	68.875	0.000543164
3nn	69.125	0.000534742
3nn	69.375	0.000486321
3nn	69.625	0.000436847
3nn	69.875	0.000421057
3nn	70.125	0.000383162
3nn	70.375	0.000404215
3nn	70.625	0.000367372
3nn	70.875	0.000337898
3nn	71.125	0.000338951
3nn	71.375	0.000346319
3nn	71.625	0.000333688
3nn	71.875	0.000291582
3nn	72.125	0.00031053
3nn	72.375	0.00024316
3nn	72.625	0.000292635
3nn	72.875	0.000250529
3nn	73.125	0.000214739
3nn	73.375	0.000204213
3nn	73.625	0.000214739
3nn	73.875	0.000177897
3nn	74.125	0.000207371
3nn	74.375	0.000156844
3nn	74.625	0.000168423
3nn	74.875	0.000177897
3nn	75.125	0.000162107
3nn	75.375	0.000155791
3nn	75.625	0.00013158
3nn	75.875	0.000109475
3nn	76.125	0.00013158
3nn	76.375	0.00010737
3nn	76.625	0.000102106
3nn	76.875	0.000112633
3nn	77.125	0.000100001
3nn	77.375	0.000102106
3nn	77.625	9.68431e-05
3nn	77.875	9.36852e-05
3nn	78.125	8.52641e-05
3nn	78.375	7.68429e-05
3nn	78.625	9.26326e-05
3nn	78.875	5.8948e-05
3nn	79.125	6.73691e-05
3nn	79.375	6.52638e-05
3nn	79.625	6.10533e-05
3nn	79.875	6.10533e-05
3nn	80.125	5.68427e-05
3nn	80.375	5.15795e-05
3nn	80.625	5.68427e-05
3nn	80.875	5.68427e-05
3nn	81.125	5.05268e-05
3nn	81.375	5.68427e-05
3nn	81.625	4.00004e-05
3nn	81.875	3.89478e-05
3nn	82.125	4.21057e-05
3nn	82.375	4.21057e-05
3nn	82.625	2.21055e-05
3nn	82.875	3.26319e-05
3nn	83.125	2.9474e-05
3nn	83.375	3.47372e-05
3nn	83.625	2.42108e-05
3nn	83.875	3.78951e-05
3nn	84.125	3.78951e-05
3nn	84.375	1.78949e-05
3nn	84.625	4.00004e-05
3nn	84.875	2.73687e-05
3nn	85.125	2.84214e-05
3nn	85.375	1.57896e-05
3nn	85.625	1.89476e-05
3nn	85.875	2.9474e-05
3nn	86.125	2.00002e-05
3nn	86.375	2.21055e-05
3nn	86.625	1.89476e-05
3nn	86.875	1.68423e-05
3nn	87.125	1.68423e-05
3nn	87.375	1.05264e-05
3nn	87.625	1.89476e-05
3nn	87.875	1.15791e-05
3nn	88.125	1.36844e-05
3nn	88.375	6.31586e-06
3nn	88.625	6.31586e-06
3nn	88.875	6.31586e-06
3nn	89.125	6.31586e-06
3nn	89.375	1.15791e-05
3nn	89.625	6.31586e-06
3nn	89.875	7.3685e-06
3nn	90.125	9.47378e-06
3nn	90.375	5.26321e-06
3nn	90.625	4.21057e-06
3nn	90.875	5.26321e-06
3nn	91.125	7.3685e-06
3nn	91.375	1.05264e-05
3nn	91.625	3.15793e-06
3nn	91.875	4.21057e-06
3nn	92.125	8.42114e-06
3nn	92.375	2.10529e-06
3nn	92.625	3.15793e-06
3nn	92.875	4.21057e-06
3nn	93.125	4.21057e-06
3nn	93.375	1.05264e-06
3nn	93.625	6.31586e-06
3nn	93.875	7.3685e-06
3nn	94.125	1.05264e-06
3nn	94.375	2.10529e-06
3nn	94.625	3.15793e-06
3nn	94.875	1.05264e-06
3nn	95.125	5.26321e-06
3nn	95.375	3.15793e-06
3nn	95.625	3.15793e-06
3nn	95.875	1.05264e-06
3nn	96.125	5.26321e-06
3nn	96.375	2.10529e-06
3nn	96.625	1.05264e-06
3nn	96.875	2.10529e-06
3nn	97.125	4.21057e-06
3nn	97.375	2.10529e-06
3nn	97.625	1.05264e-06
3nn	97.875	2.10529e-06
3nn	98.125	1.05264e-06
3nn	98.375	0
3nn	98.625	4.21057e-06
3nn	98.875	2.10529e-06
3nn	99.125	1.05264e-06
3nn	99.375	3.15793e-06
3nn	99.625	3.15793e-06
4nn	0.125	0
4nn	0.375	0
4nn	0.625	0
4nn	0.875	0
4nn	1.125	0
4nn	1.375	0
4nn	1.625	0
4nn	1.875	0
4nn	2.125	0
4nn	2.375	0
4nn	2.625	0
4nn	2.875	0
4nn	3.125	0
4nn	3.375	0
4nn	3.625	0
4nn	3.875	0
4nn	4.125	0
4nn	4.375	0
4nn	4.625	0
4nn	4.875	0
4nn	5.125	1.05267e-06
4nn	5.375	1.05267e-06
4nn	5.625	3.158e-06
4nn	5.875	5.26333e-06
4nn	6.125	1.05267e-06
4nn	6.375	4.21067e-06
4nn	6.625	5.26333e-06
4nn	6.875	6.316e-06
4nn	7.125	1.05267e-05
4nn	7.375	1.8948e-05
4nn	7.625	1.579e-05
4nn	7.875	2.10533e-05
4nn	8.125	2.94747e-05
4nn	8.375	3.68433e-05
4nn	8.625	3.7896e-05
4nn	8.875	5.0528e-05
4nn	9.125	6.316e-05
4nn	9.375	8.5266e-05
4nn	9.625	0.000103161
4nn	9.875	9.474e-05
4nn	10.125	0.000121057
4nn	10.375	0.000122109
4nn	10.625	0.000176848
4nn	10.875	0.000154742
4nn	11.125	0.000200007
4nn	11.375	0.000255798
4nn	11.625	0.000286325
4nn	11.875	0.000327379
4nn	12.125	0.000384223
4nn	12.375	0.00048949
4nn	12.625	0.000458963
4nn	12.875	0.000493701
4nn	13.125	0.000595809
4nn	13.375	0.000662127
4nn	13.625	0.000850555
4nn	13.875	0.000848449
4nn	14.125	0.000928452
4nn	14.375	0.000977927
4nn	14.625	0.00113267
4nn	14.875	0.00124952
4nn	15.125	0.00146531
4nn	15.375	0.0014611
4nn	15.625	0.00167585
4nn	15.875	0.00178111
4nn	16.125	0.00198217
4nn	16.375	0.0022127
4nn	16.625	0.00242429
4nn	16.875	0.0025264
4nn	17.125	0.00275693
4nn	17.375	0.00300115
4nn	17.625	0.00333169
4nn	17.875	0.00350959
4nn	18.125	0.00379276
4nn	18.375	0.00403171
4nn	18.625	0.00428856
4nn	18.875	0.00465279
4nn	19.125	0.00492964
4nn	19.375	0.00550334
4nn	19.625	0.00566545
4nn	19.875	0.00594546
4nn	20.125	0.00627073
4nn	20.375	0.00665812
4nn	20.625	0.00722129
4nn	20.875	0.00764973
4nn	21.125	0.00810658
4nn	21.375	0.00827185
4nn	21.625	0.00893819
4nn	21.875	0.009414
4nn	22.125	0.0100277
4nn	22.375	0.0103172
4nn	22.625	0.0109909
4nn	22.875	0.0115962
4nn	23.125	0.0122246
4nn	23.375	0.0126825
4nn	23.625	0.0130373
4nn	23.875	0.0137036
4nn	24.125	0.0141415
4nn	24.375	0.0149658
4nn	24.625	0.0152447
4nn	24.875	0.0163669
4nn	25.125	0.01667
4nn	25.375	0.0172206
4nn	25.625	0.0177974
4nn	25.875	0.0186459
4nn	26.125	0.019228
4nn	26.375	0.0199186
4nn	26.625	0.0204712
4nn	26.875	0.021067
4nn	27.125	0.0212891
4nn	27.375	0.0222049
4nn	27.625	0.0227355
4nn	27.875	0.0233039
4nn	28.125	0.0240755
4nn	28.375	0.0250682
4nn	28.625	0.0259314
4nn	28.875	0.0259556
4nn	29.125	0.0264967
4nn	29.375	0.0277399
4nn	29.625	0.0277472
4nn	29.875	0.0281062
4nn	30.125	0.0287999
4nn	30.375	0.0297894
4nn	30.625	0.0300673
4nn	30.875	0.0307915
4nn	31.125	0.0312621
4nn	31.375	0.03182
4nn	31.625	0.0321305
4nn	31.875	0.0323642
4nn	32.125	0.0331979
4nn	32.375	0.0335474
4nn	32.625	0.0339717
4nn	32.875	0.0341274
4nn	33.125	0.0347064
4nn	33.375	0.0349138
4nn	33.625	0.035298
4nn	33.875	0.0357138
4nn	34.125	0.0356949
4nn	34.375	0.0358854
4nn	34.625	0.0364328
4nn	34.875	0.0364275
4nn	35.125	0.0369718
4nn	35.375	0.0370381
4nn	35.625	0.037217
4nn	35.875	0.0375897
4nn	36.125	0.0374612
4nn	36.375	0.0375707
4nn	36.625	0.0380328
4nn	36.875	0.0374107
4nn	37.125	0.0380855
4nn	37.375	0.0376918
4nn	37.625	0.0375339
4nn	37.875	0.0378255
4nn	38.125	0.037917
4nn	38.375	0.0377928
4nn	38.625	0.0376255
4nn	38.875	0.0376655
4nn	39.125	0.0369349
4nn	39.375	0.0375055
4nn	39.625	0.0369602
4nn	39.875	0.036876
4nn	40.125	0.036857
4nn	40.375	0.0366023
4nn	40.625	0.0358865
4nn	40.875	0.0357233
4nn	41.125	0.0359865
4nn	41.375	0.0356012
4nn	41.625	0.0351664
4nn	41.875	0.0348485
4nn	42.125	0.0339011
4nn	42.375	0.0342601
4nn	42.625	0.033678
4nn	42.875	0.0335085
4nn	43.125	0.03282
4nn	43.375	0.0324853
4nn	43.625	0.0323105
4nn	43.875	0.032239
4nn	44.125	0.0314116
4nn	44.375	0.0306294
4nn	44.625	0.0306073
4nn	44.875	0.0300957
4nn	45.125	0.0294389
4nn	45.375	0.0291799
4nn	45.625	0.0288957
4nn	45.875	0.0282094
4nn	46.125	0.027582
4nn	46.375	0.0270904
4nn	46.625	0.026524
4nn	46.875	0.0267061
4nn	47.125	0.0257377
4nn	47.375	0.024905
4nn	47.625	0.0247598
4nn	47.875	0.024564
4nn	48.125	0.024025
4nn	48.375	0.0237387
4nn	48.625	0.0233292
4nn	48.875	0.0223218
4nn	49.125	0.0221755
4nn	49.375	0.0217281
4nn	49.625	0.0210133
4nn	49.875	0.0209291
4nn	50.125	0.0202649
4nn	50.375	0.019348
4nn	50.625	0.0189859
4nn	50.875	0.0186101
4nn	51.125	0.0183185
4nn	51.375	0.0180469
4nn	51.625	0.01733
4nn	51.875	0.0169511
4nn	52.125	0.0168363
4nn	52.375	0.0161121
4nn	52.625	0.0159816
4nn	52.875	0.0155163
4nn	53.125	0.0150626
4nn	53.375	0.0145857
4nn	53.625	0.0140868
4nn	53.875	0.0137068
4nn	54.125	0.0131794
4nn	54.375	0.0130552
4nn	54.625	0.0124657
4nn	54.875	0.0120783
4nn	55.125	0.011852
4nn	55.375	0.0116025
4nn	55.625	0.0111488
4nn	55.875	0.010933
4nn	56.125	0.0105646
4nn	56.375	0.0100961
4nn	56.625	0.00988138
4nn	56.875	0.00944137
4nn	57.125	0.00940347
4nn	57.375	0.00891609
4nn	57.625	0.00879292
4nn	57.875	0.00852976
4nn	58.125	0.00812448
4nn	58.375	0.00789079
4nn	58.625	0.00755393
4nn	58.875	0.00742656
4nn	59.125	0.00720445
4nn	59.375	0.0070676
4nn	59.625	0.00659811
4nn	59.875	0.00630547
4nn	60.125	0.00614862
4nn	60.375	0.00612757
4nn	60.625	0.0057644
4nn	60.875	0.00570545
4nn	61.125	0.00541597
4nn	61.375	0.00512017
4nn	61.625	0.00497385
4nn	61.875	0.00472858
4nn	62.125	0.00454647
4nn	62.375	0.0044033
4nn	62.625	0.00423804
4nn	62.875	0.00402224
4nn	63.125	0.00401382
4nn	63.375	0.00393487
4nn	63.625	0.00367802
4nn	63.875	0.00358749
4nn	64.125	0.00340643
4nn	64.375	0.00335906
4nn	64.625	0.00313274
4nn	64.875	0.00296431
4nn	65.125	0.0029401
4nn	65.375	0.00272956
4nn	65.625	0.00262009
4nn	65.875	0.00262324
4nn	66.125	0.00248745
4nn	66.375	0.00236113
4nn	66.625	0.00225481
4nn	66.875	0.00221165
4nn	67.125	0.00207902
4nn	67.375	0.00197796
4nn	67.625	0.00188322
4nn	67.875	0.00190112
4nn	68.125	0.00177901
4nn	68.375	0.00172743
4nn	68.625	0.00164742
4nn	68.875	0.00154005
4nn	69.125	0.0014811
4nn	69.375	0.00151795
4nn	69.625	0.00136215
4nn	69.875	0.0012832
4nn	70.125	0.00130846
4nn	70.375	0.00127057
4nn	70.625	0.00115056
4nn	70.875	0.00113372
4nn	71.125	0.00111688
4nn	71.375	0.00103056
4nn	71.625	0.000957926
4nn	71.875	0.000890556
4nn	72.125	0.000894767
4nn	72.375	0.000848449
4nn	72.625	0.000827396
4nn	72.875	0.000845291
4nn	73.125	0.000768447
4nn	73.375	0.000724235
4nn	73.625	0.000683181
4nn	73.875	0.00060002
4nn	74.125	0.000614757
4nn	74.375	0.000548439
4nn	74.625	0.000569493
4nn	74.875	0.000530544
4nn	75.125	0.000516859
4nn	75.375	0.0004737
4nn	75.625	0.000464226
4nn	75.875	0.000437909
4nn	76.125	0.000427383
4nn	76.375	0.000390539
4nn	76.625	0.000386329
4nn	76.875	0.000365275
4nn	77.125	0.000384223
4nn	77.375	0.000348433
4nn	77.625	0.000322116
4nn	77.875	0.000296852
4nn	78.125	0.0003158
4nn	78.375	0.000281062
4nn	78.625	0.000275799
4nn	78.875	0.000271588
4nn	79.125	0.000254745
4nn	79.375	0.000250535
4nn	79.625	0.000204217
4nn	79.875	0.000204217
4nn	80.125	0.000206323
4nn	80.375	0.000188427
4nn	80.625	0.000161058
4nn	80.875	0.00017369
4nn	81.125	0.000172637
4nn	81.375	0.000158953
4nn	81.625	0.000152637
4nn	81.875	0.000160005
4nn	82.125	0.000146321
4nn	82.375	0.000140005
4nn	82.625	0.000136847
4nn	82.875	0.000144215
4nn	83.125	0.00011053
4nn	83.375	0.00011053
4nn	83.625	0.000103161
4nn	83.875	0.000100003
4nn	84.125	9.36873e-05
4nn	84.375	8.5266e-05
4nn	84.625	9.7898e-05
4nn	84.875	8.31607e-05
4nn	85.125	9.68453e-05
4nn	85.375	7.68447e-05
4nn	85.625	6.316e-05
4nn	85.875	6.21073e-05
4nn	86.125	7.2634e-05
4nn	86.375	7.15813e-05
4nn	86.625	5.89493e-05
4nn	86.875	6.316e-05
4nn	87.125	4.84227e-05
4nn	87.375	5.15807e-05
4nn	87.625	6.0002e-05
4nn	87.875	4.94753e-05
4nn	88.125	4.94753e-05
4nn	88.375	3.4738e-05
4nn	88.625	3.05273e-05
4nn	88.875	5.3686e-05
4nn	89.125	3.36853e-05
4nn	89.375	4.84227e-05
4nn	89.625	4.1054e-05
4nn	89.875	3.36853e-05
4nn	90.125	3.26327e-05
4nn	90.375	3.26327e-05
4nn	90.625	2.5264e-05
4nn	90.875	1.8948e-05
4nn	91.125	2.8422e-05
4nn	91.375	2.8422e-05
4nn	91.625	2.42113e-05
4nn	91.875	3.26327e-05
4nn	92.125	1.78953e-05
4nn	92.375	1.47373e-05
4nn	92.625	1.68427e-05
4nn	92.875	1.36847e-05
4nn	93.125	2.00007e-05
4nn	93.375	1.8948e-05
4nn	93.625	2.2106e-05
4nn	93.875	1.78953e-05
4nn	94.125	1.8948e-05
4nn	94.375	1.47373e-05
4nn	94.625	1.36847e-05
4nn	94.875	5.26333e-06
4nn	95.125	1.36847e-05
4nn	95.375	1.2632e-05
4nn	95.625	1.2632e-05
4nn	95.875	1.2632e-05
4nn	96.125	5.26333e-06
4nn	96.375	1.579e-05
4nn	96.625	5.26333e-06
4nn	96.875	9.474e-06
4nn	97.125	9.474e-06
4nn	97.375	4.21067e-06
4nn	97.625	7.36867e-06
4nn	97.875	1.05267e-05
4nn	98.125	4.21067e-06
4nn	98.375	1.05267e-05
4nn	98.625	1.15793e-05
4nn	98.875	6.316e-06
4nn	99.125	3.158e-06
4nn	99.375	6.316e-06
4nn	99.625	4.21067e-06

## Sheet: l_galnaz_distances_data
metric	value
1nn	17.9572
1nn	10.111
1nn	8.35908
1nn	22.0013
1nn	14.763
1nn	15.221
1nn	14.924
1nn	8.84708
1nn	14.5258
1nn	11.6658
1nn	20.177
1nn	25.7291
1nn	11.4149
1nn	38.5447
1nn	17.0526
1nn	15.8287
1nn	15.2986
1nn	23.3827
1nn	14.2138
1nn	40.2261
1nn	21.8159
1nn	7.37857
1nn	3.20321
1nn	19.5896
1nn	15.0498
1nn	13.5055
1nn	3.22562
1nn	17.8604
1nn	38.5457
1nn	9.37037
1nn	9.44662
1nn	18.974
1nn	14.2138
1nn	26.4188
1nn	5.66355
1nn	3.87006
1nn	17.1343
1nn	2.3463
1nn	8.98161
1nn	26.6967
1nn	12.5616
1nn	14.6813
1nn	23.3357
1nn	21.2204
1nn	6.26167
1nn	6.783
1nn	18.4652
1nn	6.33565
1nn	18.4652
1nn	1.30575
1nn	27.9125
1nn	5.63889
1nn	17.0035
1nn	12.1504
1nn	9.94391
1nn	1.94227
1nn	16.5932
1nn	19.4301
1nn	12.7662
1nn	35.5171
1nn	26.9085
1nn	9.43645
1nn	16.5932
1nn	8.4775
1nn	20.8951
1nn	28.1444
1nn	7.98265
1nn	7.16073
1nn	11.7524
1nn	8.17925
1nn	14.4081
1nn	11.2724
1nn	13.1877
1nn	15.7503
1nn	16.8865
1nn	4.68562
1nn	22.0013
1nn	17.058
1nn	22.9292
1nn	8.28484
1nn	14.3063
1nn	7.15624
1nn	12.7662
1nn	33.4332
1nn	13.9166
1nn	15.9532
1nn	6.5775
1nn	18.2136
1nn	11.0674
1nn	13.5055
1nn	6.80076
1nn	13.4842
1nn	6.66798
1nn	17.9572
1nn	8.96548
1nn	5.63889
1nn	5.07925
1nn	17.2298
1nn	9.53346
1nn	22.9876
1nn	27.4425
1nn	23.3357
1nn	4.7696
1nn	13.0389
1nn	10.2216
1nn	31.9865
1nn	17.0035
1nn	35.6315
1nn	14.2309
1nn	23.3042
1nn	5.41592
1nn	19.4923
1nn	18.6532
1nn	8.96548
1nn	13.4828
1nn	14.1355
1nn	1.30575
1nn	22.4008
1nn	18.0796
1nn	13.1366
1nn	8.55442
1nn	14.4081
1nn	40.8048
1nn	28.2615
1nn	6.08058
1nn	4.20179
1nn	35.5171
1nn	6.71688
1nn	15.1328
1nn	25.5631
1nn	2.17724
1nn	6.30643
1nn	7.16073
1nn	21.9288
1nn	12.1321
1nn	11.4514
1nn	6.08058
1nn	12.2708
1nn	10.9952
1nn	11.8429
1nn	27.9106
1nn	13.5451
1nn	12.6429
1nn	7.37857
1nn	33.3816
1nn	13.4842
1nn	12.0315
1nn	11.174
1nn	11.6658
1nn	24.7641
1nn	21.544
1nn	8.4775
1nn	11.4514
1nn	6.35959
1nn	18.0765
1nn	10.7503
1nn	13.1366
1nn	19.9133
1nn	20.6339
1nn	24.1749
1nn	8.17712
1nn	26.4675
1nn	11.8429
1nn	7.21391
1nn	6.91669
1nn	7.98265
1nn	20.2905
1nn	5.41592
1nn	18.6155
1nn	11.0674
1nn	21.5879
1nn	13.0321
1nn	8.36689
1nn	16.3819
1nn	22.9292
1nn	5.66355
1nn	4.75581
1nn	6.35959
1nn	30.7061
1nn	2.5273
1nn	10.473
1nn	12.9849
1nn	18.5782
1nn	2.3463
1nn	4.31459
1nn	8.84708
1nn	7.09067
1nn	27.2008
1nn	23.2656
1nn	22.6735
1nn	2.81886
1nn	19.4103
1nn	17.5272
1nn	7.62678
1nn	38.7233
1nn	6.00208
1nn	6.66798
1nn	19.682
1nn	35.2735
1nn	24.1749
1nn	13.1374
1nn	8.55442
1nn	5.19734
1nn	12.2739
1nn	13.1877
1nn	12.1321
1nn	4.20179
1nn	8.17712
1nn	21.8534
1nn	19.9104
1nn	38.6513
1nn	16.1016
1nn	18.2136
1nn	13.8835
1nn	12.5616
1nn	1.63438
1nn	10.111
1nn	30.0093
1nn	12.2092
1nn	23.9624
1nn	10.0321
1nn	4.18068
1nn	9.59926
1nn	9.83394
1nn	18.3763
1nn	9.58485
1nn	11.802
1nn	20.2397
1nn	18.0292
1nn	18.5782
1nn	1.94227
1nn	16.6383
1nn	14.6813
1nn	13.1374
1nn	6.07082
1nn	33.9201
1nn	6.01299
1nn	24.7258
1nn	27.2596
1nn	1.63438
1nn	14.2309
1nn	34.0887
1nn	12.0315
1nn	9.43645
1nn	9.37037
1nn	31.0842
1nn	17.0212
1nn	27.7307
1nn	5.87911
1nn	8.28484
1nn	26.6431
1nn	6.93974
1nn	6.93974
1nn	32.276
1nn	6.33565
1nn	4.75581
1nn	27.2596
1nn	25.5663
1nn	38.19
1nn	21.7267
1nn	9.75879
1nn	14.5258
1nn	8.32759
1nn	13.0279
1nn	18.8387
1nn	19.0679
1nn	15.9675
1nn	4.18149
1nn	7.64789
1nn	14.3063
1nn	6.783
1nn	2.20312
1nn	26.6431
1nn	6.42317
1nn	18.0368
1nn	12.2092
1nn	4.18068
1nn	28.4116
1nn	17.9335
1nn	17.9149
1nn	2.20312
1nn	8.83414
1nn	42.3702
1nn	14.9015
1nn	5.7126
1nn	12.1504
1nn	19.4301
1nn	4.47735
1nn	6.42317
1nn	5.70949
1nn	4.5512
1nn	22.9876
1nn	48.0805
1nn	4.47735
1nn	4.7291
1nn	5.70949
1nn	8.32759
1nn	16.9305
1nn	10.0321
1nn	19.0679
1nn	5.95963
1nn	19.5896
1nn	39.543
1nn	10.8468
1nn	4.7696
1nn	54.6789
1nn	16.9305
1nn	8.09324
1nn	39.4377
1nn	27.6795
1nn	19.1493
1nn	19.4803
1nn	5.07925
1nn	18.2577
1nn	22.4008
1nn	18.3763
1nn	9.7657
1nn	25.0084
1nn	6.69469
1nn	35.8929
1nn	5.38479
1nn	8.86334
1nn	15.221
1nn	5.87911
1nn	6.01299
1nn	26.0859
1nn	29.4756
1nn	8.36689
1nn	6.80076
1nn	5.7126
1nn	8.35908
1nn	3.87006
1nn	10.8468
1nn	13.7852
1nn	14.9015
1nn	8.17925
1nn	13.8835
1nn	11.2872
1nn	21.9935
1nn	13.7852
1nn	30.7078
1nn	8.09324
1nn	9.98044
1nn	7.09067
1nn	7.93198
1nn	21.4974
1nn	12.6429
1nn	10.8166
1nn	30.0093
1nn	17.1343
1nn	13.925
1nn	16.5394
1nn	16.5188
1nn	16.2539
1nn	14.9378
1nn	28.2442
1nn	9.61161
1nn	16.0518
1nn	18.8387
1nn	9.58485
1nn	21.8534
1nn	19.8739
1nn	5.38479
1nn	14.8053
1nn	46.0284
1nn	18.5795
1nn	25.7291
1nn	4.31459
1nn	13.0279
1nn	3.22562
1nn	9.98044
1nn	17.5272
1nn	14.1562
1nn	8.98161
1nn	6.91669
1nn	7.15624
1nn	17.0093
1nn	21.4974
1nn	38.8543
1nn	9.47064
1nn	5.19734
1nn	2.81886
1nn	16.8116
1nn	2.5273
1nn	4.18149
1nn	16.1016
1nn	17.0212
1nn	9.75879
1nn	2.17724
1nn	7.62678
1nn	19.4923
1nn	6.5775
1nn	29.4913
1nn	13.925
1nn	12.1418
1nn	9.7657
1nn	31.32
1nn	20.1336
1nn	4.53421
1nn	32.1992
1nn	4.53421
1nn	26.1138
1nn	13.5451
1nn	25.8401
1nn	8.39941
1nn	10.9952
1nn	7.21391
1nn	36.9894
1nn	4.7291
1nn	6.30643
1nn	4.5512
1nn	21.9288
1nn	4.68562
1nn	6.00208
1nn	2.59161
1nn	14.9951
1nn	6.24301
1nn	18.1841
1nn	18.4025
1nn	11.1485
1nn	15.3747
1nn	12.0361
1nn	17.4482
1nn	4.80631
1nn	12.104
1nn	3.36294
1nn	4.58132
1nn	5.67425
1nn	32.2535
1nn	3.87315
1nn	11.0507
1nn	30.2693
1nn	12.0361
1nn	11.9413
1nn	12.3353
1nn	22.8521
1nn	2.26466
1nn	12.423
1nn	5.69364
1nn	18.6434
1nn	3.87176
1nn	29.9134
1nn	12.7274
1nn	17.6262
1nn	2.19518
1nn	16.6324
1nn	26.612
1nn	31.8462
1nn	3.92413
1nn	15.2922
1nn	8.15565
1nn	10.9102
1nn	10.3522
1nn	4.53263
1nn	4.37759
1nn	8.84505
1nn	11.0507
1nn	24.9454
1nn	4.58132
1nn	17.1868
1nn	9.18623
1nn	25.7264
1nn	24.2671
1nn	19.8361
1nn	6.24301
1nn	16.4706
1nn	15.0498
1nn	5.76252
1nn	6.7312
1nn	13.1416
1nn	12.7286
1nn	5.50664
1nn	38.753
1nn	7.90733
1nn	10.9737
1nn	24.819
1nn	5.54468
1nn	8.60405
1nn	8.41678
1nn	11.7127
1nn	5.54468
1nn	3.68325
1nn	3.14783
1nn	20.7022
1nn	12.6582
1nn	8.69798
1nn	11.5858
1nn	18.8661
1nn	7.13997
1nn	35.4315
1nn	19.2731
1nn	14.3488
1nn	37.8641
1nn	5.50664
1nn	26.0234
1nn	5.91683
1nn	17.0724
1nn	14.9951
1nn	19.3356
1nn	19.7699
1nn	11.9478
1nn	4.53263
1nn	25.5144
1nn	15.8349
1nn	3.12356
1nn	21.4399
1nn	5.35505
1nn	27.8251
1nn	20.1387
1nn	64.7411
1nn	12.7934
1nn	8.84296
1nn	27.7482
1nn	19.357
1nn	3.31399
1nn	9.73372
1nn	6.59915
1nn	30.7061
1nn	19.1026
1nn	12.4688
1nn	9.68096
1nn	34.9542
1nn	4.5354
1nn	43.2234
1nn	16.4102
1nn	7.25561
1nn	7.15271
1nn	13.7269
1nn	10.9737
1nn	17.5022
1nn	14.5246
1nn	27.4525
1nn	6.17964
1nn	5.69364
1nn	24.0285
1nn	1.31211
1nn	16.8236
1nn	1.96547
1nn	15.1568
1nn	25.5808
1nn	28.0578
1nn	11.7152
1nn	18.8661
1nn	7.32099
1nn	8.56694
1nn	15.258
1nn	9.73372
1nn	2.19518
1nn	21.1284
1nn	25.561
1nn	7.50828
1nn	20.8419
1nn	3.48049
1nn	5.821
1nn	21.6137
1nn	11.7127
1nn	2.33516
1nn	32.6396
1nn	18.266
1nn	5.51333
1nn	15.1045
1nn	14.1283
1nn	8.41678
1nn	21.6512
1nn	12.7039
1nn	12.614
1nn	2.59161
1nn	26.4248
1nn	19.7699
1nn	13.2455
1nn	29.6491
1nn	8.69798
1nn	16.8679
1nn	3.59866
1nn	7.42391
1nn	11.1485
1nn	18.3677
1nn	10.5092
1nn	12.104
1nn	6.26314
1nn	18.1841
1nn	12.4581
1nn	33.2028
1nn	10.7228
1nn	19.1344
1nn	15.3747
1nn	7.25561
1nn	14.5817
1nn	11.9478
1nn	2.45005
1nn	37.9214
1nn	12.1171
1nn	7.33835
1nn	45.3326
1nn	9.21094
1nn	43.4333
1nn	7.58099
1nn	23.9183
1nn	26.075
1nn	37.4497
1nn	8.84296
1nn	6.51797
1nn	26.7707
1nn	14.978
1nn	12.1171
1nn	25.561
1nn	8.33644
1nn	27.3256
1nn	10.9148
1nn	26.7707
1nn	19.0061
1nn	11.8919
1nn	8.8971
1nn	15.7429
1nn	6.57274
1nn	41.5244
1nn	7.58099
1nn	2.26466
1nn	25.7264
1nn	24.9859
1nn	15.8349
1nn	10.5092
1nn	16.7133
1nn	22.0051
1nn	29.171
1nn	38.4218
1nn	28.7042
1nn	11.4403
1nn	21.4482
1nn	3.48049
1nn	20.9801
1nn	34.6738
1nn	7.32099
1nn	24.6944
1nn	10.9148
1nn	14.8962
1nn	19.1142
1nn	7.50828
1nn	3.59866
1nn	19.0061
1nn	14.292
1nn	51.2523
1nn	16.6083
1nn	14.7225
1nn	19.444
1nn	5.51333
1nn	6.51797
1nn	19.7178
1nn	39.7236
1nn	14.3571
1nn	4.5354
1nn	1.96547
1nn	12.1925
1nn	8.71018
1nn	11.7152
1nn	51.2631
1nn	6.26314
1nn	9.28953
1nn	32.2535
1nn	21.0093
1nn	16.8236
1nn	1.31211
1nn	6.57274
1nn	3.14783
1nn	0.359715
1nn	10.3522
1nn	0.359715
1nn	13.5492
1nn	8.56694
1nn	20.9801
1nn	17.6262
1nn	30.8773
1nn	9.28746
1nn	61.4778
1nn	8.60405
1nn	24.9454
1nn	6.17964
1nn	6.49619
1nn	4.37759
1nn	9.68581
1nn	5.49703
1nn	17.4482
1nn	6.49619
1nn	20.7022
1nn	10.1898
1nn	12.7286
1nn	22.8448
1nn	2.89063
1nn	26.3775
1nn	5.49703
1nn	3.68325
1nn	20.9529
1nn	12.4581
1nn	5.91683
1nn	9.18623
1nn	30.2365
1nn	8.84505
1nn	16.4706
1nn	9.74825
1nn	15.7429
1nn	15.0498
1nn	15.0358
1nn	3.87315
1nn	20.0898
1nn	9.68581
1nn	38.5772
1nn	17.1137
1nn	7.13997
1nn	24.2671
1nn	22.4821
1nn	12.7322
1nn	16.8679
1nn	22.4821
1nn	18.3599
1nn	10.7228
1nn	28.2434
1nn	9.74825
1nn	14.3571
1nn	3.36294
1nn	20.3562
1nn	8.8971
1nn	28.102
1nn	2.89063
1nn	14.8623
1nn	27.7024
1nn	5.35505
1nn	9.20072
1nn	51.9544
1nn	3.31399
1nn	9.67487
1nn	5.67425
1nn	4.64261
1nn	18.3677
1nn	41.4006
1nn	7.42391
1nn	31.3138
1nn	19.0582
1nn	44.012
1nn	16.7133
1nn	17.7042
1nn	11.9413
1nn	19.2731
1nn	19.581
1nn	3.87176
1nn	21.0093
1nn	10.1898
1nn	2.45005
1nn	11.9146
1nn	12.2391
1nn	19.581
1nn	13.7644
1nn	2.33516
1nn	12.7322
1nn	22.7791
1nn	12.7039
1nn	3.12356
1nn	11.5858
1nn	9.21094
1nn	14.5246
1nn	13.0575
1nn	31.3156
1nn	5.84468
1nn	5.84468
1nn	16.6324
1nn	13.1416
1nn	12.2391
1nn	25.674
1nn	13.2517
1nn	20.7506
1nn	6.79102
1nn	5.58838
1nn	29.1838
1nn	25.4204
1nn	4.80631
1nn	13.0575
1nn	17.5022
1nn	13.5492
1nn	32.8301
1nn	25.5144
1nn	8.71018
1nn	8.38501
1nn	12.1302
1nn	26.1015
1nn	23.0706
1nn	14.292
1nn	12.423
1nn	4.64261
1nn	11.4403
1nn	8.33644
1nn	15.6155
1nn	7.90733
1nn	16.6083
1nn	14.8962
1nn	16.4028
1nn	17.1137
1nn	36.7421
1nn	10.9582
1nn	24.2008
1nn	8.29586
1nn	12.8828
1nn	5.14034
1nn	50.7839
1nn	35.1946
1nn	12.1072
1nn	32.7422
1nn	3.42758
1nn	26.4291
1nn	2.82556
1nn	19.4655
1nn	38.1397
1nn	13.4554
1nn	14.9974
1nn	16.0681
1nn	17.4402
1nn	12.5596
1nn	11.4483
1nn	6.05921
1nn	9.18212
1nn	2.30622
1nn	28.3076
1nn	5.67984
1nn	13.8406
1nn	10.301
1nn	6.84704
1nn	2.68429
1nn	14.3193
1nn	2.10548
1nn	1.43155
1nn	10.2941
1nn	22.7156
1nn	12.1072
1nn	8.95035
1nn	6.95332
1nn	4.80948
1nn	12.5396
1nn	12.1372
1nn	27.9041
1nn	10.2388
1nn	14.4726
1nn	10.2863
1nn	9.6607
1nn	13.102
1nn	4.65821
1nn	4.12779
1nn	20.8602
1nn	22.052
1nn	17.86
1nn	12.5906
1nn	8.21607
1nn	13.9704
1nn	4.5811
1nn	10.6338
1nn	6.95332
1nn	13.0758
1nn	5.14559
1nn	12.099
1nn	15.6486
1nn	55.6044
1nn	1.40756
1nn	21.0957
1nn	2.24098
1nn	1.50782
1nn	8.12322
1nn	18.4948
1nn	7.71023
1nn	5.24318
1nn	12.0197
1nn	21.9648
1nn	24.5904
1nn	6.73334
1nn	1.58068
1nn	6.00768
1nn	4.60534
1nn	3.6065
1nn	5.68601
1nn	10.9276
1nn	6.62189
1nn	7.87721
1nn	5.03037
1nn	14.7713
1nn	49.5201
1nn	17.7073
1nn	23.7223
1nn	11.494
1nn	21.6976
1nn	5.59219
1nn	15.9689
1nn	10.7562
1nn	7.44413
1nn	51.1499
1nn	11.4807
1nn	8.90756
1nn	10.3249
1nn	10.7629
1nn	5.13965
1nn	7.44413
1nn	12.5596
1nn	19.4336
1nn	52.9693
1nn	19.0031
1nn	19.9967
1nn	2.77681
1nn	6.91847
1nn	7.87721
1nn	28.6544
1nn	28.8119
1nn	9.51794
1nn	31.521
1nn	5.67984
1nn	6.91847
1nn	8.69518
1nn	16.1748
1nn	17.7073
1nn	6.84704
1nn	9.33048
1nn	8.56621
1nn	7.37343
1nn	10.101
1nn	10.0792
1nn	10.039
1nn	17.0182
1nn	6.80328
1nn	7.70485
1nn	1.54862
1nn	10.653
1nn	10.7305
1nn	8.28746
1nn	4.3887
1nn	3.38522
1nn	11.2861
1nn	25.2764
1nn	18.893
1nn	9.18212
1nn	11.5642
1nn	30.6892
1nn	28.286
1nn	12.7516
1nn	6.80328
1nn	5.59219
1nn	8.28746
1nn	10.7305
1nn	15.9485
1nn	32.1039
1nn	0.22647
1nn	13.89
1nn	14.0793
1nn	50.0198
1nn	11.9995
1nn	17.0015
1nn	41.9642
1nn	10.5169
1nn	11.2861
1nn	13.9375
1nn	13.3036
1nn	2.82556
1nn	4.73271
1nn	19.1529
1nn	36.7876
1nn	29.7446
1nn	29.9564
1nn	9.20266
1nn	12.1412
1nn	2.10548
1nn	3.26821
1nn	13.1988
1nn	10.2487
1nn	3.26821
1nn	1.40756
1nn	2.55628
1nn	5.71497
1nn	12.1412
1nn	11.8111
1nn	8.78964
1nn	7.95428
1nn	30.4499
1nn	3.06065
1nn	10.653
1nn	10.3249
1nn	15.4188
1nn	2.92255
1nn	14.4357
1nn	18.5553
1nn	8.80752
1nn	7.87964
1nn	12.1295
1nn	21.6976
1nn	5.79637
1nn	8.80752
1nn	12.6799
1nn	10.8769
1nn	11.0382
1nn	8.10517
1nn	6.78074
1nn	2.92255
1nn	11.6068
1nn	9.74084
1nn	13.9656
1nn	7.37272
1nn	4.10707
1nn	20.2291
1nn	10.8769
1nn	36.5027
1nn	10.3338
1nn	12.684
1nn	5.70699
1nn	27.8158
1nn	16.8938
1nn	9.6607
1nn	6.70531
1nn	9.70349
1nn	12.3152
1nn	19.9247
1nn	4.73271
1nn	27.2742
1nn	10.3338
1nn	3.03972
1nn	4.10707
1nn	8.49436
1nn	2.93456
1nn	4.12779
1nn	3.42758
1nn	11.7285
1nn	2.40613
1nn	5.7622
1nn	3.94114
1nn	19.2466
1nn	4.80948
1nn	12.7851
1nn	1.50782
1nn	42.5316
1nn	15.2471
1nn	13.7746
1nn	7.38332
1nn	25.6149
1nn	21.9648
1nn	12.3152
1nn	16.0759
1nn	15.7044
1nn	12.8199
1nn	31.742
1nn	35.8996
1nn	8.78964
1nn	66.7269
1nn	5.14559
1nn	5.62426
1nn	6.1242
1nn	15.471
1nn	2.77681
1nn	8.95035
1nn	14.7053
1nn	14.7461
1nn	11.4483
1nn	42.1669
1nn	13.6068
1nn	29.241
1nn	13.1966
1nn	9.51794
1nn	43.9662
1nn	17.5031
1nn	2.55628
1nn	7.72622
1nn	35.0486
1nn	15.3494
1nn	22.3922
1nn	3.89725
1nn	12.5396
1nn	25.0648
1nn	10.6338
1nn	12.0736
1nn	17.1287
1nn	13.1966
1nn	5.70699
1nn	11.494
1nn	5.25571
1nn	4.84028
1nn	5.89336
1nn	6.00768
1nn	3.55584
1nn	7.72622
1nn	28.4226
1nn	2.24098
1nn	9.13642
1nn	11.8193
1nn	4.65821
1nn	21.3355
1nn	5.89336
1nn	8.10545
1nn	12.3117
1nn	39.4707
1nn	20.5218
1nn	8.89762
1nn	1.58068
1nn	3.38522
1nn	23.2533
1nn	9.09515
1nn	8.42814
1nn	13.7073
1nn	8.49436
1nn	8.69518
1nn	21.43
1nn	7.33336
1nn	26.9607
1nn	18.2034
1nn	10.2941
1nn	5.25571
1nn	8.80072
1nn	3.55584
1nn	19.272
1nn	23.9608
1nn	21.6073
1nn	10.039
1nn	19.489
1nn	15.1802
1nn	10.2487
1nn	8.89762
1nn	4.5811
1nn	8.35964
1nn	4.16857
1nn	5.67078
1nn	10.9582
1nn	21.3215
1nn	24.2997
1nn	6.75272
1nn	9.74084
1nn	6.62189
1nn	46.614
1nn	6.1244
1nn	6.19762
1nn	20.6681
1nn	15.4188
1nn	5.83366
1nn	14.954
1nn	13.9964
1nn	34.4973
1nn	41.6847
1nn	7.87964
1nn	8.42814
1nn	25.4239
1nn	18.4948
1nn	12.7641
1nn	16.0759
1nn	6.78074
1nn	27.2822
1nn	25.8211
1nn	22.052
1nn	6.70531
1nn	11.9995
1nn	8.21607
1nn	5.14034
1nn	27.2742
1nn	15.7258
1nn	7.68767
1nn	12.3809
1nn	5.97275
1nn	7.33336
1nn	8.187
1nn	3.06065
1nn	13.7073
1nn	1.43155
1nn	6.48371
1nn	3.22182
1nn	6.48371
1nn	3.22182
1nn	26.8985
1nn	0.465766
1nn	7.37272
1nn	8.01906
1nn	7.94649
1nn	14.1552
1nn	15.6882
1nn	1.54862
1nn	12.7851
1nn	16.1106
1nn	5.24318
1nn	9.09515
1nn	12.5906
1nn	7.38332
1nn	18.7799
1nn	10.101
1nn	28.5395
1nn	20.1309
1nn	22.5318
1nn	2.30622
1nn	26.8224
1nn	7.73902
1nn	15.7044
1nn	16.2129
1nn	19.9247
1nn	3.6065
1nn	27.719
1nn	4.60534
1nn	21.5431
1nn	8.56621
1nn	4.84028
1nn	27.003
1nn	7.70485
1nn	23.9608
1nn	8.97461
1nn	5.24914
1nn	0.22647
1nn	14.5192
1nn	12.6427
1nn	31.9402
1nn	24.3369
1nn	10.7562
1nn	5.97275
1nn	6.05921
1nn	3.94114
1nn	34.641
1nn	14.7053
1nn	15.6693
1nn	6.73334
1nn	5.7622
1nn	6.19762
1nn	10.301
1nn	9.08632
1nn	24.0292
1nn	15.3494
1nn	9.70349
1nn	6.1244
1nn	11.3935
1nn	11.5642
1nn	11.8193
1nn	38.294
1nn	2.40613
1nn	16.3135
1nn	0.465766
1nn	8.29586
1nn	11.3935
1nn	22.8763
1nn	12.6166
1nn	3.03972
1nn	17.9035
1nn	6.75272
1nn	14.3598
1nn	5.71497
1nn	7.94649
1nn	18.8917
1nn	14.1552
1nn	5.62426
1nn	7.68767
1nn	8.01906
1nn	6.06884
1nn	5.13965
1nn	5.03037
1nn	10.2176
1nn	25.2051
1nn	22.2243
1nn	13.1767
1nn	13.0537
1nn	20.0778
1nn	8.72289
1nn	6.23064
1nn	37.8625
1nn	19.1117
1nn	13.3556
1nn	13.1746
1nn	14.0341
1nn	63.9517
1nn	5.09897
1nn	14.2431
1nn	9.68331
1nn	34.8936
1nn	10.4576
1nn	15.3263
1nn	9.39064
1nn	14.7211
1nn	24.9561
1nn	20.5875
1nn	13.6237
1nn	4.12089
1nn	16.8694
1nn	13.4618
1nn	12.658
1nn	18.706
1nn	8.72289
1nn	22.8328
1nn	23.7465
1nn	30.8212
1nn	10.6766
1nn	18.3703
1nn	40.1658
1nn	36.0685
1nn	13.6485
1nn	19.67
1nn	10.0805
1nn	14.0401
1nn	23.7707
1nn	20.3868
1nn	4.81847
1nn	10.3691
1nn	42.8493
1nn	13.2914
1nn	34.7499
1nn	20.9748
1nn	17.4041
1nn	10.787
1nn	8.29211
1nn	54.7068
1nn	10.7915
1nn	34.8712
1nn	14.6149
1nn	5.06983
1nn	11.809
1nn	32.2348
1nn	5.09897
1nn	26.1251
1nn	4.97146
1nn	29.3089
1nn	16.1048
1nn	14.8175
1nn	44.5619
1nn	14.8175
1nn	13.755
1nn	19.8777
1nn	12.4646
1nn	13.3561
1nn	5.77746
1nn	49.1817
1nn	11.0953
1nn	21.7614
1nn	37.746
1nn	19.2296
1nn	21.1959
1nn	16.8324
1nn	9.01214
1nn	16.8121
1nn	22.1159
1nn	10.4934
1nn	17.6091
1nn	20.9748
1nn	23.9936
1nn	17.6574
1nn	25.2051
1nn	25.418
1nn	4.36119
1nn	21.9078
1nn	11.4746
1nn	17.5877
1nn	18.4115
1nn	10.8884
1nn	13.3561
1nn	65.9554
1nn	3.33303
1nn	27.2999
1nn	8.63823
1nn	11.2705
1nn	13.8939
1nn	5.06983
1nn	14.2835
1nn	10.4576
1nn	27.1808
1nn	4.12089
1nn	12.784
1nn	13.7852
1nn	16.77
1nn	27.0341
1nn	13.8939
1nn	3.31971
1nn	23.7465
1nn	10.7915
1nn	28.6402
1nn	13.4786
1nn	22.2243
1nn	8.68291
1nn	6.11862
1nn	22.2691
1nn	19.2296
1nn	6.30741
1nn	30.56
1nn	9.92248
1nn	4.36064
1nn	13.3214
1nn	16.0399
1nn	20.8174
1nn	18.4115
1nn	22.0684
1nn	37.3751
1nn	29.1759
1nn	9.46726
1nn	19.67
1nn	27.4582
1nn	10.5825
1nn	18.0744
1nn	10.4934
1nn	31.1242
1nn	4.36064
1nn	9.01214
1nn	27.7288
1nn	67.7605
1nn	23.1312
1nn	19.1361
1nn	42.1667
1nn	6.45918
1nn	17.8316
1nn	9.05094
1nn	9.39064
1nn	10.787
1nn	25.9568
1nn	22.6702
1nn	18.3703
1nn	3.31971
1nn	11.9868
1nn	21.7614
1nn	17.4609
1nn	7.61139
1nn	15.4259
1nn	12.4338
1nn	37.6401
1nn	25.9568
1nn	14.7433
1nn	15.2917
1nn	6.67659
1nn	5.79067
1nn	8.62138
1nn	17.3841
1nn	27.6865
1nn	9.11272
1nn	25.2293
1nn	14.6552
1nn	18.7946
1nn	10.2562
1nn	46.8575
1nn	3.33303
1nn	13.1536
1nn	11.2705
1nn	27.4673
1nn	29.9953
1nn	14.7211
1nn	18.5856
1nn	18.0805
1nn	23.6187
1nn	32.2348
1nn	8.68291
1nn	9.68331
1nn	14.0341
1nn	8.29211
1nn	4.81847
1nn	59.3195
1nn	15.4259
1nn	4.33001
1nn	9.05094
1nn	19.1117
1nn	7.12252
1nn	13.755
1nn	25.3506
1nn	20.6824
1nn	15.3129
1nn	31.7463
1nn	20.017
1nn	1.71144
1nn	43.0182
1nn	14.799
1nn	17.4041
1nn	25.2769
1nn	4.33001
1nn	6.23064
1nn	9.74761
1nn	10.8213
1nn	13.2914
1nn	4.97146
1nn	18.307
1nn	9.92248
1nn	6.11862
1nn	6.14697
1nn	10.4163
1nn	18.7946
1nn	19.1361
1nn	19.8272
1nn	47.2928
1nn	6.67659
1nn	42.1667
1nn	8.63823
1nn	13.4786
1nn	11.578
1nn	6.92463
1nn	18.1416
1nn	6.14697
1nn	16.77
1nn	35.5603
1nn	10.4129
1nn	5.79067
1nn	7.0653
1nn	12.394
1nn	42.2897
1nn	6.92463
1nn	15.3263
1nn	6.45918
1nn	15.3822
1nn	15.858
1nn	17.8316
1nn	4.32786
1nn	14.1476
1nn	44.5619
1nn	5.77746
1nn	10.5013
1nn	3.77771
1nn	45.9446
1nn	12.4338
1nn	12.658
1nn	4.36119
1nn	13.0537
1nn	24.2803
1nn	1.48286
1nn	8.42548
1nn	14.0401
1nn	29.9524
1nn	13.5032
1nn	18.0744
1nn	40.7998
1nn	16.8324
1nn	14.603
1nn	14.6552
1nn	7.79651
1nn	9.95071
1nn	27.8809
1nn	16.1572
1nn	22.1457
1nn	6.30741
1nn	3.1347
1nn	21.9078
1nn	8.62138
1nn	3.1347
1nn	26.3947
1nn	18.5856
1nn	12.503
1nn	27.1111
1nn	37.1502
1nn	17.5877
1nn	22.4183
1nn	12.4646
1nn	10.6766
1nn	36.1177
1nn	10.4163
1nn	30.1527
1nn	9.74761
1nn	17.4609
1nn	33.1783
1nn	33.3127
1nn	1.71144
1nn	31.7463
1nn	10.3691
1nn	1.48286
1nn	3.77771
1nn	22.3305
1nn	24.5581
1nn	13.5032
1nn	4.32786
1nn	16.0399
1nn	38.0474
1nn	11.4746
1nn	11.9868
1nn	20.6824
1nn	13.6237
1nn	20.4692
1nn	10.2562
1nn	34.7499
1nn	14.6149
1nn	7.79651
1nn	11.7463
1nn	8.31785
1nn	21.9274
1nn	8.42235
1nn	12.0527
1nn	16.3122
1nn	24.2645
1nn	14.6256
1nn	14.9831
1nn	7.93587
1nn	2.93101
1nn	40.4719
1nn	3.49207
1nn	17.4747
1nn	6.43098
1nn	10.1253
1nn	13.2764
1nn	26.945
1nn	3.09975
1nn	5.00644
1nn	2.98046
1nn	24.4797
1nn	13.287
1nn	6.00447
1nn	24.5567
1nn	14.862
1nn	2.63496
1nn	11.7463
1nn	6.43098
1nn	64.4135
1nn	6.99423
1nn	2.93101
1nn	19.1104
1nn	13.287
1nn	33.3987
1nn	14.7617
1nn	15.66
1nn	25.3372
1nn	33.9848
1nn	15.203
1nn	14.1131
1nn	5.84761
1nn	29.9935
1nn	41.952
1nn	24.9619
1nn	12.0803
1nn	23.8954
1nn	26.8589
1nn	24.9619
1nn	10.1253
1nn	3.49207
1nn	9.91065
1nn	9.35774
1nn	28.6169
1nn	10.3972
1nn	33.3128
1nn	6.14734
1nn	12.3388
1nn	33.0941
1nn	18.2718
1nn	2.413
1nn	47.3816
1nn	11.0892
1nn	23.8017
1nn	9.76349
1nn	16.786
1nn	33.3128
1nn	19.4243
1nn	12.0803
1nn	34.6464
1nn	4.31615
1nn	5.22943
1nn	9.9017
1nn	53.99
1nn	19.9689
1nn	21.5986
1nn	3.09975
1nn	22.0281
1nn	15.203
1nn	35.28
1nn	8.40704
1nn	2.98046
1nn	4.74889
1nn	11.3912
1nn	4.31615
1nn	46.763
1nn	21.2471
1nn	39.2909
1nn	24.5567
1nn	34.3832
1nn	3.56073
1nn	20.7601
1nn	14.229
1nn	5.74452
1nn	5.22943
1nn	23.2326
1nn	33.1228
1nn	32.6654
1nn	9.76349
1nn	1.03209
1nn	14.862
1nn	6.78076
1nn	29.3439
1nn	27.8841
1nn	74.6835
1nn	40.1631
1nn	7.61777
1nn	30.122
1nn	7.21952
1nn	6.78076
1nn	34.3662
1nn	3.74512
1nn	12.8721
1nn	55.9616
1nn	32.4353
1nn	23.8954
1nn	9.35774
1nn	9.9017
1nn	8.82502
1nn	43.9958
1nn	15.5286
1nn	9.39234
1nn	43.6058
1nn	4.74889
1nn	15.2302
1nn	20.2352
1nn	4.74959
1nn	14.2588
1nn	2.5191
1nn	8.96093
1nn	7.93587
1nn	38.0219
1nn	17.0012
1nn	4.02659
1nn	28.1158
1nn	8.82502
1nn	3.74512
1nn	12.0929
1nn	8.27321
1nn	14.7617
1nn	11.1664
1nn	21.3986
1nn	9.39234
1nn	19.1104
1nn	49.0193
1nn	17.1123
1nn	30.3371
1nn	13.9443
1nn	3.56073
1nn	21.4517
1nn	10.3235
1nn	18.2352
1nn	17.1123
1nn	38.06
1nn	20.2352
1nn	4.02659
1nn	18.2352
1nn	47.0124
1nn	2.04879
1nn	50.8152
1nn	22.5217
1nn	11.0892
1nn	15.2302
1nn	14.3733
1nn	5.00471
1nn	2.5191
1nn	5.00471
1nn	18.173
1nn	10.3972
1nn	37.2343
1nn	5.27115
1nn	4.50428
1nn	2.63496
1nn	7.61777
1nn	21.9152
1nn	10.3235
1nn	7.37757
1nn	2.99777
1nn	37.6833
1nn	4.50428
1nn	19.8357
1nn	12.0527
1nn	41.3398
1nn	9.91065
1nn	5.84761
1nn	21.9274
1nn	30.9538
1nn	4.74959
1nn	26.945
1nn	35.5981
1nn	20.7601
1nn	7.37757
1nn	12.3388
1nn	32.4353
1nn	21.02
1nn	2.04879
1nn	15.66
1nn	5.27115
1nn	8.27321
1nn	11.3912
1nn	12.0929
1nn	5.00644
1nn	11.6302
1nn	14.3101
1nn	19.423
1nn	21.02
1nn	12.8721
1nn	1.03209
1nn	9.05887
1nn	23.2326
1nn	25.149
1nn	21.2471
1nn	32.6654
1nn	42.8042
1nn	5.74452
1nn	33.0679
1nn	27.0513
1nn	6.99423
1nn	27.8841
1nn	12.0045
1nn	51.2114
1nn	16.3678
1nn	22.5217
1nn	17.0012
1nn	8.11009
1nn	7.55247
1nn	34.8141
1nn	29.2113
1nn	14.8448
1nn	40.3811
1nn	6.98984
1nn	12.9
1nn	22.3642
1nn	25.9683
1nn	14.9744
1nn	9.16569
1nn	12.0265
1nn	25.1973
1nn	8.97047
1nn	10.9965
1nn	14.3091
1nn	6.95197
1nn	2.83207
1nn	4.69924
1nn	9.96299
1nn	5.14232
1nn	2.17208
1nn	32.9006
1nn	6.00482
1nn	12.8445
1nn	40.5059
1nn	13.8047
1nn	1.68571
1nn	17.9948
1nn	12.01
1nn	3.05597
1nn	14.2366
1nn	4.897
1nn	17.0834
1nn	3.13721
1nn	13.6616
1nn	3.1302
1nn	2.83207
1nn	9.0183
1nn	28.6495
1nn	7.16004
1nn	7.4064
1nn	50.3391
1nn	21.8255
1nn	6.40921
1nn	3.58206
1nn	26.9439
1nn	22.0278
1nn	6.87949
1nn	9.08207
1nn	6.03983
1nn	7.74277
1nn	16.5944
1nn	18.9095
1nn	8.9794
1nn	4.38867
1nn	11.4482
1nn	14.1481
1nn	29.0081
1nn	8.15678
1nn	28.7876
1nn	23.2569
1nn	24.858
1nn	7.94661
1nn	7.88833
1nn	4.96595
1nn	16.718
1nn	13.805
1nn	16.5187
1nn	13.6513
1nn	7.25614
1nn	10.3258
1nn	14.3995
1nn	2.74869
1nn	7.4064
1nn	12.01
1nn	25.4474
1nn	3.28602
1nn	14.9744
1nn	10.6783
1nn	9.27017
1nn	6.06328
1nn	31.1742
1nn	6.81448
1nn	38.6665
1nn	3.28602
1nn	6.70154
1nn	9.30882
1nn	4.23183
1nn	17.8863
1nn	29.4596
1nn	0.745603
1nn	11.8198
1nn	10.2415
1nn	10.3258
1nn	13.0174
1nn	14.1481
1nn	2.47678
1nn	18.9095
1nn	3.13721
1nn	4.84842
1nn	18.6511
1nn	5.51969
1nn	0.745603
1nn	32.5559
1nn	3.0586
1nn	3.1302
1nn	4.28918
1nn	1.80159
1nn	14.8346
1nn	0.388515
1nn	9.36511
1nn	5.65767
1nn	10.2468
1nn	9.41865
1nn	8.98547
1nn	18.4663
1nn	27.1844
1nn	16.6143
1nn	16.1886
1nn	8.02893
1nn	2.47678
1nn	5.66251
1nn	4.84842
1nn	12.6801
1nn	10.5619
1nn	29.9706
1nn	5.90307
1nn	8.18571
1nn	21.1634
1nn	11.0216
1nn	4.38867
1nn	6.72972
1nn	7.55247
1nn	1.97739
1nn	7.66338
1nn	11.5223
1nn	8.59785
1nn	5.90307
1nn	2.95301
1nn	27.6911
1nn	6.98984
1nn	21.9307
1nn	10.7619
1nn	21.2318
1nn	3.02219
1nn	10.387
1nn	17.8792
1nn	17.6093
1nn	24.3445
1nn	20.1767
1nn	12.4082
1nn	15.3356
1nn	15.7469
1nn	18.6426
1nn	16.5994
1nn	9.75324
1nn	6.9172
1nn	7.23913
1nn	2.46559
1nn	2.55499
1nn	4.87933
1nn	19.1847
1nn	6.72972
1nn	2.46559
1nn	11.4674
1nn	7.42985
1nn	12.194
1nn	11.8396
1nn	8.79236
1nn	11.643
1nn	11.6113
1nn	23.9195
1nn	13.695
1nn	11.8198
1nn	7.88833
1nn	23.1757
1nn	5.56428
1nn	46.3323
1nn	17.5506
1nn	12.2345
1nn	27.1844
1nn	25.0163
1nn	7.74277
1nn	42.9209
1nn	23.2783
1nn	2.55499
1nn	2.07395
1nn	4.25497
1nn	0.388515
1nn	3.58206
1nn	19.5815
1nn	9.08207
1nn	31.2422
1nn	5.64067
1nn	18.4664
1nn	5.68868
1nn	16.9383
1nn	5.69143
1nn	7.47954
1nn	5.65767
1nn	4.1498
1nn	9.15728
1nn	8.88935
1nn	12.2345
1nn	20.2992
1nn	2.74565
1nn	14.0629
1nn	27.2954
1nn	3.53294
1nn	19.3268
1nn	14.8346
1nn	16.718
1nn	9.49109
1nn	5.68356
[truncated: 54,769 more rows]

## Sheet: m_mannaz_1nn_data_histogram_sta
bin_center	mean	std
0.15	0.00442431	0.00114734
0.45	0.00988559	0.0017155
0.75	0.0193704	0.00315117
1.05	0.0200139	0.0026007
1.35	0.0297599	0.00298129
1.65	0.0362037	0.00319046
1.95	0.0433251	0.0035968
2.25	0.0458947	0.00417446
2.55	0.0388502	0.00381448
2.85	0.0516007	0.00424109
3.15	0.054657	0.0039794
3.45	0.0622071	0.0045675
3.75	0.0643239	0.00423124
4.05	0.0703967	0.0044751
4.35	0.0584394	0.00379427
4.65	0.0628547	0.00538914
4.95	0.0639939	0.00493128
5.25	0.077344	0.00446767
5.55	0.066855	0.00452997
5.85	0.0648961	0.00351762
6.15	0.0612674	0.00438351
6.45	0.0569239	0.0043244
6.75	0.0609547	0.00392668
7.05	0.059864	0.00382167
7.35	0.0598583	0.00409433
7.65	0.0596272	0.0043464
7.95	0.0574387	0.0039746
8.25	0.0552608	0.00395896
8.55	0.0549974	0.00345196
8.85	0.05898	0.00420397
9.15	0.0533437	0.00395636
9.45	0.0460401	0.00334553
9.75	0.0499341	0.00341264
10.05	0.0473762	0.00316364
10.35	0.0472185	0.00373978
10.65	0.0468619	0.00388935
10.95	0.0505429	0.0038667
11.25	0.0476379	0.0036737
11.55	0.0472451	0.00391304
11.85	0.0428154	0.00332605
12.15	0.0435725	0.00315369
12.45	0.041465	0.00303588
12.75	0.0357495	0.00290993
13.05	0.0453011	0.00328986
13.35	0.0364917	0.00271407
13.65	0.0410925	0.00276399
13.95	0.0440705	0.00401088
14.25	0.0359955	0.00286258
14.55	0.0332095	0.00331623
14.85	0.0312863	0.00317725
15.15	0.0308844	0.00235959
15.45	0.0334254	0.00289522
15.75	0.0312205	0.00267966
16.05	0.0300523	0.0022854
16.35	0.0241391	0.00258626
16.65	0.0265965	0.00263817
16.95	0.0314574	0.00272286
17.25	0.0251894	0.00253556
17.55	0.0248487	0.00262053
17.85	0.0268937	0.00303342
18.15	0.0186162	0.00216936
18.45	0.0222896	0.00246498
18.75	0.0205356	0.00184735
19.05	0.0219781	0.0025446
19.35	0.0174418	0.00226412
19.65	0.0206864	0.001845
19.95	0.014866	0.0021467
20.25	0.0213173	0.00235856
20.55	0.0171108	0.00168737
20.85	0.0179082	0.00208802
21.15	0.0178245	0.00213747
21.45	0.017804	0.00231347
21.75	0.0163203	0.00174097
22.05	0.0146995	0.00206901
22.35	0.0138664	0.0016079
22.65	0.0128583	0.00157186
22.95	0.0108028	0.00151483
23.25	0.0125465	0.00146831
23.55	0.0115922	0.00157236
23.85	0.0110742	0.00154165
24.15	0.012192	0.00147907
24.45	0.0107653	0.00147065
24.75	0.0102262	0.00135978
25.05	0.00780346	0.00126623
25.35	0.011285	0.00183045
25.65	0.00891075	0.00127072
25.95	0.00826211	0.00111083
26.25	0.0094069	0.00147127
26.55	0.00806341	0.00126063
26.85	0.00849422	0.00138592
27.15	0.00652859	0.0012229
27.45	0.0085868	0.00145511
27.75	0.00701533	0.000996304
28.05	0.00716258	0.000958773
28.35	0.00514481	0.000879374
28.65	0.00787863	0.0010503
28.95	0.00534961	0.0011696
29.25	0.00626704	0.00110494
29.55	0.00654527	0.00107374
29.85	0.00648149	0.00109145
30.15	0.00468952	0.000994304
30.45	0.00452767	0.000826812
30.75	0.00382655	0.000712779
31.05	0.00468701	0.000990293
31.35	0.00630123	0.00124889
31.65	0.00456754	0.000947132
31.95	0.00435391	0.000741088
32.25	0.00509201	0.00103104
32.55	0.00460689	0.000889579
32.85	0.00463599	0.00103713
33.15	0.00423778	0.000784023
33.45	0.00446834	0.000733356
33.75	0.00457798	0.0011464
34.05	0.00403502	0.000849987
34.35	0.00394119	0.000738669
34.65	0.00136163	0.000535734
34.95	0.00448001	0.000881305
35.25	0.00265501	0.000727616
35.55	0.00352142	0.000774906
35.85	0.00207318	0.000476205
36.15	0.00306295	0.000714353
36.45	0.00383737	0.000864773
36.75	0.00205421	0.00065362
37.05	0.00171623	0.000505284
37.35	0.00245344	0.000540523
37.65	0.00199073	0.000509573
37.95	0.00169955	0.000483821
38.25	0.00290638	0.000681245
38.55	0.00126636	0.000509239
38.85	0.00237269	0.000785051
39.15	0.00252359	0.000631349
39.45	0.00212541	0.00064017
39.75	0.00198159	0.000613828
40.05	0.00114951	0.000397701
40.35	0.00133244	0.000474278
40.65	0.00239978	0.000643596
40.95	0.00237569	0.000528168
41.25	0.00144674	0.000478945
41.55	0.00169131	0.000526338
41.85	0.00189206	0.00058432
42.15	0.00130416	0.000526293
42.45	0.000887076	0.000371766
42.75	0.00172415	0.000445826
43.05	0.00135182	0.000503111
43.35	0.00183283	0.000580958
43.65	0.00060389	0.000289668
43.95	0.000988282	0.000492894
44.25	0.00111734	0.000465882
44.55	0.000666592	0.000316987
44.85	0.000868686	0.000367555
45.15	0	0
45.45	0.000633078	0.000301035
45.75	0.000325888	0.000224852
46.05	0.000782127	0.000398473
46.35	0.000494709	0.000274888
46.65	0.00120082	0.000540008
46.95	0.000330342	0.00022849
47.25	0.000503812	0.000280605
47.55	0.000457397	0.000254091
47.85	0.00051261	0.000285259
48.15	0.000993698	0.00037964
48.45	0.000755407	0.000371407
48.75	0.000175809	0.000173597
49.05	0.000470312	0.000264768
49.35	0	0
49.65	0.000946832	0.000412374
49.95	0.000169033	0.000166907
50.25	0.000368213	0.000258928
50.55	0.000153752	0.000151817
50.85	0.000311526	0.000307608
51.15	0.000454929	0.000319407
51.45	0	0
51.75	0.000184366	0.000182047
52.05	0.000341017	0.000236222
52.35	0.000321496	0.000222597
52.65	0.000529683	0.000298997
52.95	0.000175809	0.000173597
53.25	0.000178827	0.000176577
53.55	0.000184366	0.000182047
53.85	0.000155763	0.000153804
54.15	0.000184366	0.000182047
54.45	0.000521021	0.000289988
54.75	0.000158128	0.000156139
55.05	0.000183959	0.000181645
55.35	0.000165017	0.000162941
55.65	0.000337145	0.000233378
55.95	0.000178827	0.000176577
56.25	0.000540665	0.000300539
56.55	0.000191131	0.000188727
56.85	0.000178444	0.000176199
57.15	0.000318241	0.000219615
57.45	0.000137741	0.000136008
57.75	0.000537589	0.000303145
58.05	0.000184366	0.000182047
58.35	0.000220459	0.000217685
58.65	0	0
58.95	0	0
59.25	0.000175809	0.000173597
59.55	0	0
59.85	0	0
60.15	0.000375497	0.000258838
60.45	0	0
60.75	0.000143678	0.000141871
61.05	0.000339199	0.000233814
61.35	0.000165017	0.000162941
61.65	0.000142939	0.000141141
61.95	0	0
62.25	0.000336655	0.000232498
62.55	0	0
62.85	0	0
63.15	0.00034896	0.000241654
63.45	0	0
63.75	0	0
64.05	0	0
64.35	0	0
64.65	0	0
64.95	0	0
65.25	0	0
65.55	0.000168691	0.000166569
65.85	0	0
66.15	0	0
66.45	0.000157828	0.000155843
66.75	0	0
67.05	0	0
67.35	0	0
67.65	0	0
67.95	0	0
68.25	0.00015124	0.000149338
68.55	0	0
68.85	0	0
69.15	0.000183959	0.000181645
69.45	0	0
69.75	0	0
70.05	0	0
70.35	0	0
70.65	0	0
70.95	0.000157828	0.000155843
71.25	0	0
71.55	0	0
71.85	0	0
72.15	0	0
72.45	0	0
72.75	0	0
73.05	0.000183959	0.000181645
73.35	0.000186428	0.000184083
73.65	0	0
73.95	0	0
74.25	0	0
74.55	0	0
74.85	0	0
75.15	0	0
75.45	0	0
75.75	0	0
76.05	0	0
76.35	0	0
76.65	0	0
76.95	0	0
77.25	0.000186428	0.000184083
77.55	0	0
77.85	0	0
78.15	0	0
78.45	0	0
78.75	0	0
79.05	0	0
79.35	0	0
79.65	0.000178827	0.000176577
79.95	0	0
80.25	0	0
80.55	0	0
80.85	0	0
81.15	0	0
81.45	0	0
81.75	0	0
82.05	0	0
82.35	0.000220459	0.000217685
82.65	0	0
82.95	0	0
83.25	0	0
83.55	0	0
83.85	0	0
84.15	0	0
84.45	0	0
84.75	0	0
85.05	0	0
85.35	0	0
85.65	0	0
85.95	0	0
86.25	0.000184366	0.000182047
86.55	0	0
86.85	0	0
87.15	0	0
87.45	0	0
87.75	0	0
88.05	0	0
88.35	0	0
88.65	0	0
88.95	0	0
89.25	0	0
89.55	0	0
89.85	0	0
90.15	0	0
90.45	0	0
90.75	0	0
91.05	0	0
91.35	0	0
91.65	0	0
91.95	0	0
92.25	0	0
92.55	0	0
92.85	0	0
93.15	0	0
93.45	0	0
93.75	0	0
94.05	0	0
94.35	0	0
94.65	0	0
94.95	0	0
95.25	0	0
95.55	0	0
95.85	0	0
96.15	0	0
96.45	0	0
96.75	0	0
97.05	0	0
97.35	0	0
97.65	0	0
97.95	0	0
98.25	0	0
98.55	0	0
98.85	0	0
99.15	0	0
99.45	0	0
99.75	0	0

## Sheet: m_mannaz_1nn_csr_histogram_stat
bin_center	mean	std
0.15	0.000991667	4.96201e-05
0.45	0.00299833	8.49832e-05
0.75	0.00505083	0.000158215
1.05	0.00722417	0.000192329
1.35	0.00924167	0.000208536
1.65	0.0111158	0.000216891
1.95	0.0134317	0.000304175
2.25	0.0150892	0.00033251
2.55	0.01747	0.000388142
2.85	0.0188867	0.000386052
3.15	0.0207892	0.000479568
3.45	0.0229658	0.000500316
3.75	0.0249217	0.000482601
4.05	0.026205	0.000510958
4.35	0.0280825	0.000530519
4.65	0.0296358	0.0005759
4.95	0.03139	0.000620493
5.25	0.0331883	0.000627956
5.55	0.03415	0.000634765
5.85	0.0358917	0.000653624
6.15	0.0369033	0.00065387
6.45	0.0381558	0.000659058
6.75	0.0398433	0.000660888
7.05	0.0407842	0.000676958
7.35	0.04178	0.00068346
7.65	0.0431358	0.000731899
7.95	0.0441508	0.000726852
8.25	0.0446583	0.000759972
8.55	0.0458483	0.000713566
8.85	0.0463967	0.000773331
9.15	0.0468042	0.000762858
9.45	0.0476192	0.000685712
9.75	0.0479075	0.000625379
10.05	0.0483867	0.000683598
10.35	0.0489208	0.0006452
10.65	0.0489867	0.000609624
10.95	0.0496675	0.000663662
11.25	0.0495408	0.000648629
11.55	0.0498575	0.000540593
11.85	0.0501183	0.000578082
12.15	0.049845	0.00057512
12.45	0.0497658	0.000493852
12.75	0.0496308	0.000510773
13.05	0.0496175	0.000470656
13.35	0.0492367	0.000447187
13.65	0.049025	0.000444873
13.95	0.0489258	0.000367381
14.25	0.0489375	0.000347103
14.55	0.0478308	0.000370104
14.85	0.0477425	0.000274558
15.15	0.04694	0.000310245
15.45	0.0462525	0.000321712
15.75	0.0457208	0.000287138
16.05	0.0450258	0.000277362
16.35	0.0447575	0.000218139
16.65	0.0439467	0.000279085
16.95	0.0428608	0.000253621
17.25	0.0424192	0.000193581
17.55	0.0417458	0.000225418
17.85	0.0406683	0.000215342
18.15	0.0396817	0.000271283
18.45	0.0390733	0.000234335
18.75	0.03824	0.00031558
19.05	0.0375558	0.000265182
19.35	0.0366625	0.000326024
19.65	0.0357533	0.000303978
19.95	0.034755	0.000354897
20.25	0.0335433	0.000310092
20.55	0.032765	0.000322617
20.85	0.0317458	0.000367128
21.15	0.0307308	0.000397411
21.45	0.0301917	0.000428356
21.75	0.0293783	0.000424489
22.05	0.0280758	0.000431987
22.35	0.027235	0.000443015
22.65	0.0267025	0.000420417
22.95	0.0259483	0.000456149
23.25	0.0247508	0.000420781
23.55	0.0238533	0.000461946
23.85	0.0232367	0.000459451
24.15	0.0221583	0.000444764
24.45	0.0213275	0.000484914
24.75	0.0210867	0.000435926
25.05	0.0199508	0.000465494
25.35	0.0190858	0.000448132
25.65	0.0185133	0.000414174
25.95	0.0176308	0.000481705
26.25	0.0170683	0.000465079
26.55	0.0161958	0.000452518
26.85	0.0155767	0.000467514
27.15	0.0148633	0.000423272
27.45	0.0141183	0.000449852
27.75	0.0135317	0.000427072
28.05	0.0130342	0.000427029
28.35	0.0126158	0.000403134
28.65	0.0118642	0.000415233
28.95	0.0113433	0.00040536
29.25	0.0108767	0.000397578
29.55	0.0103517	0.000399376
29.85	0.01006	0.000394561
30.15	0.00938667	0.000386332
30.45	0.008855	0.000357966
30.75	0.008465	0.000370174
31.05	0.008055	0.000348898
31.35	0.00752667	0.000344519
31.65	0.00734417	0.000335266
31.95	0.00695	0.000332879
32.25	0.00655167	0.000312432
32.55	0.00611167	0.000313279
32.85	0.00573083	0.000290398
33.15	0.00548417	0.000278809
33.45	0.00526667	0.00028556
33.75	0.004865	0.000249109
34.05	0.0047575	0.000260307
34.35	0.00421583	0.000236035
34.65	0.004215	0.00023877
34.95	0.00379333	0.000226511
35.25	0.003545	0.000213693
35.55	0.00343583	0.000219325
35.85	0.0031725	0.000205243
36.15	0.0030075	0.00018274
36.45	0.0029325	0.0001983
36.75	0.00257917	0.000173184
37.05	0.002425	0.00017328
37.35	0.0023375	0.000173394
37.65	0.0022025	0.000153566
37.95	0.002095	0.000147335
38.25	0.00190917	0.000146865
38.55	0.00183917	0.000136671
38.85	0.0017275	0.000138769
39.15	0.00167167	0.000128898
39.45	0.00147167	0.000119126
39.75	0.00143917	0.000128441
40.05	0.00124917	0.000106562
40.35	0.00120083	0.000100564
40.65	0.00110917	9.72039e-05
40.95	0.00106667	9.00231e-05
41.25	0.00102583	9.15491e-05
41.55	0.000935	8.95742e-05
41.85	0.000825	7.45053e-05
42.15	0.000746667	7.65289e-05
42.45	0.000740833	7.34609e-05
42.75	0.000645833	6.72236e-05
43.05	0.00059	6.0944e-05
43.35	0.000553333	6.49765e-05
43.65	0.000533333	6.57119e-05
43.95	0.000509167	5.59015e-05
44.25	0.000455	4.8813e-05
44.55	0.000413333	4.03767e-05
44.85	0.0003775	4.33876e-05
45.15	0.00038	4.83017e-05
45.45	0.000333333	4.08758e-05
45.75	0.000329167	4.69217e-05
46.05	0.000274167	3.20912e-05
46.35	0.000269167	3.64461e-05
46.65	0.000263333	3.43956e-05
46.95	0.0002325	3.10127e-05
47.25	0.000223333	3.14731e-05
47.55	0.000208333	2.96449e-05
47.85	0.0001575	2.32734e-05
48.15	0.000174167	2.7851e-05
48.45	0.000168333	2.61659e-05
48.75	0.000155833	2.33746e-05
49.05	0.000126667	1.97976e-05
49.35	0.000115	1.90376e-05
49.65	0.000110833	1.5156e-05
49.95	9.58333e-05	1.84913e-05
50.25	0.00011	2.08567e-05
50.55	8.66667e-05	1.38844e-05
50.85	9.41667e-05	1.48084e-05
51.15	6.08333e-05	1.05992e-05
51.45	7.08333e-05	9.06669e-06
51.75	5.08333e-05	9.92944e-06
52.05	5.75e-05	1.16659e-05
52.35	4.66667e-05	8.72417e-06
52.65	4e-05	7.83511e-06
52.95	5.66667e-05	1.06849e-05
53.25	4.58333e-05	1.21728e-05
53.55	3.41667e-05	6.81985e-06
53.85	3.75e-05	8.83392e-06
54.15	2.75e-05	6.11095e-06
54.45	2.58333e-05	5.33431e-06
54.75	2.08333e-05	6.2012e-06
55.05	3.5e-05	1.14231e-05
55.35	2.08333e-05	5.48831e-06
55.65	2.41667e-05	6.66536e-06
55.95	2e-05	4.97214e-06
56.25	1.83333e-05	8.7361e-06
56.55	2e-05	3.87298e-06
56.85	9.16667e-06	2.88374e-06
57.15	1.5e-05	3.89979e-06
57.45	1.25e-05	6.08818e-06
57.75	1.16667e-05	3.44601e-06
58.05	1.16667e-05	3.23823e-06
58.35	4.16667e-06	2.10406e-06
58.65	7.5e-06	2.49653e-06
58.95	5e-06	1.88193e-06
59.25	6.66667e-06	2.41523e-06
59.55	7.5e-06	3.00174e-06
59.85	6.66667e-06	2.93447e-06
60.15	4.16667e-06	2.10406e-06
60.45	5.83333e-06	2.60542e-06
60.75	5.83333e-06	2.32364e-06
61.05	3.33333e-06	1.58114e-06
61.35	3.33333e-06	1.97203e-06
61.65	8.33333e-07	8.22851e-07
61.95	3.33333e-06	1.58114e-06
62.25	2.5e-06	1.38819e-06
62.55	2.5e-06	1.38819e-06
62.85	8.33333e-07	8.22851e-07
63.15	8.33333e-07	8.22851e-07
63.45	0	0
63.75	2.5e-06	1.38819e-06
64.05	1.66667e-06	1.14867e-06
64.35	8.33333e-07	8.22851e-07
64.65	2.5e-06	1.38819e-06
64.95	2.5e-06	1.38819e-06
65.25	1.66667e-06	1.14867e-06
65.55	8.33333e-07	8.22851e-07
65.85	8.33333e-07	8.22851e-07
66.15	1.66667e-06	1.14867e-06
66.45	1.66667e-06	1.14867e-06
66.75	8.33333e-07	8.22851e-07
67.05	0	0
67.35	0	0
67.65	0	0
67.95	8.33333e-07	8.22851e-07
68.25	0	0
68.55	0	0
68.85	0	0
69.15	8.33333e-07	8.22851e-07
69.45	0	0
69.75	8.33333e-07	8.22851e-07
70.05	8.33333e-07	8.22851e-07
70.35	0	0
70.65	0	0
70.95	0	0
71.25	0	0
71.55	0	0
71.85	8.33333e-07	8.22851e-07
72.15	0	0
72.45	0	0
72.75	1.66667e-06	1.14867e-06
73.05	0	0
73.35	0	0
73.65	0	0
73.95	0	0
74.25	0	0
74.55	0	0
74.85	0	0
75.15	0	0
75.45	0	0
75.75	0	0
76.05	0	0
76.35	1.66667e-06	1.14867e-06
76.65	0	0
76.95	0	0
77.25	0	0
77.55	0	0
77.85	0	0
78.15	0	0
78.45	0	0
78.75	8.33333e-07	8.22851e-07
79.05	0	0
79.35	0	0
79.65	0	0
79.95	0	0
80.25	0	0
80.55	0	0
80.85	0	0
81.15	0	0
81.45	0	0
81.75	0	0
82.05	0	0
82.35	0	0
82.65	0	0
82.95	0	0
83.25	0	0
83.55	0	0
83.85	0	0
84.15	0	0
84.45	0	0
84.75	0	0
85.05	0	0
85.35	0	0
85.65	0	0
85.95	0	0
86.25	0	0
86.55	0	0
86.85	0	0
87.15	0	0
87.45	0	0
87.75	0	0
88.05	0	0
88.35	0	0
88.65	0	0
88.95	0	0
89.25	0	0
89.55	0	0
89.85	0	0
90.15	0	0
90.45	0	0
90.75	0	0
91.05	0	0
91.35	0	0
91.65	0	0
91.95	0	0
92.25	0	0
92.55	0	0
92.85	0	0
93.15	0	0
93.45	0	0
93.75	0	0
94.05	0	0
94.35	0	0
94.65	0	0
94.95	0	0
95.25	0	0
95.55	0	0
95.85	0	0
96.15	0	0
96.45	0	0
96.75	0	0
97.05	0	0
97.35	0	0
97.65	0	0
97.95	0	0
98.25	0	0
98.55	0	0
98.85	0	0
99.15	0	0
99.45	0	0
99.75	0	0

## Sheet: n_galnaz_1nn_data_histogram_sta
bin_center	mean	std
0.15	0.00400975	0.00132118
0.45	0.00850958	0.00210268
0.75	0.0182726	0.00262427
1.05	0.0240462	0.00449652
1.35	0.0288681	0.00397103
1.65	0.027508	0.00394191
1.95	0.0379164	0.00448486
2.25	0.0304378	0.0042479
2.55	0.0397875	0.00517564
2.85	0.0437768	0.00408522
3.15	0.0431212	0.00461931
3.45	0.0383694	0.00417222
3.75	0.0466127	0.00489964
4.05	0.0410265	0.00491412
4.35	0.0424473	0.00403089
4.65	0.0545766	0.00542574
4.95	0.0473203	0.00475153
5.25	0.04541	0.0044448
5.55	0.0553313	0.00520549
5.85	0.051641	0.00419175
6.15	0.047814	0.00350354
6.45	0.043577	0.00397804
6.75	0.0425661	0.00462719
7.05	0.0463225	0.00513289
7.35	0.0502267	0.00447561
7.65	0.0521996	0.00447477
7.95	0.0436901	0.00371972
8.25	0.0507609	0.00448997
8.55	0.0396037	0.00437787
8.85	0.0403513	0.00365204
9.15	0.0408584	0.00370331
9.45	0.0415517	0.00423772
9.75	0.0482723	0.00424631
10.05	0.0421708	0.00370233
10.35	0.0436533	0.00500621
10.65	0.0357831	0.00425735
10.95	0.0361452	0.00309935
11.25	0.0404409	0.00397173
11.55	0.0450172	0.00489824
11.85	0.0413288	0.00345262
12.15	0.0439068	0.00428381
12.45	0.0411878	0.00333231
12.75	0.0416604	0.00377132
13.05	0.0449859	0.00440509
13.35	0.0342078	0.00378648
13.65	0.0346291	0.00395106
13.95	0.0378878	0.00348411
14.25	0.0321026	0.00300619
14.55	0.0350675	0.00350273
14.85	0.0413992	0.00326176
15.15	0.0290091	0.0036218
15.45	0.0330139	0.00285169
15.75	0.0323322	0.00293689
16.05	0.0349516	0.00303376
16.35	0.0255036	0.00307106
16.65	0.032408	0.00313193
16.95	0.0320732	0.00356744
17.25	0.0323507	0.00364045
17.55	0.0284571	0.00363496
17.85	0.0298524	0.00277633
18.15	0.0256478	0.00329407
18.45	0.0261486	0.00318972
18.75	0.0248911	0.00240041
19.05	0.0319871	0.00282456
19.35	0.0208094	0.00233099
19.65	0.0204853	0.00239403
19.95	0.019875	0.00202733
20.25	0.0294753	0.00338492
20.55	0.0232864	0.00344021
20.85	0.0232093	0.00277735
21.15	0.0211841	0.00224583
21.45	0.0182669	0.0022989
21.75	0.0174016	0.00229316
22.05	0.0221127	0.00260955
22.35	0.0190764	0.00250964
22.65	0.0163296	0.00220842
22.95	0.0149532	0.00224479
23.25	0.0171511	0.00263577
23.55	0.0174331	0.00253321
23.85	0.0164557	0.00241267
24.15	0.0180944	0.00174939
24.45	0.0165429	0.00204957
24.75	0.0154678	0.00232794
25.05	0.0172979	0.001998
25.35	0.011726	0.00217674
25.65	0.0159132	0.00240367
25.95	0.0156085	0.00203617
26.25	0.0161872	0.00248
26.55	0.0130951	0.00222192
26.85	0.0134264	0.00198099
27.15	0.0139428	0.00191413
27.45	0.0111917	0.00174547
27.75	0.014193	0.00171283
28.05	0.013376	0.00165284
28.35	0.0113226	0.00153516
28.65	0.012596	0.00207867
28.95	0.00886627	0.00163098
29.25	0.011045	0.00177438
29.55	0.00983324	0.00130727
29.85	0.0135373	0.00230165
30.15	0.0100774	0.00161777
30.45	0.00931799	0.00195612
30.75	0.00936855	0.00150025
31.05	0.0106327	0.00164453
31.35	0.00872517	0.00182689
31.65	0.0100496	0.001786
31.95	0.00903958	0.00198285
32.25	0.00930682	0.00156268
32.55	0.00992806	0.00210975
32.85	0.00888117	0.00127659
33.15	0.00741077	0.00181523
33.45	0.00770628	0.00183122
33.75	0.0105833	0.0017362
34.05	0.00870632	0.00143512
34.35	0.00449761	0.00113985
34.65	0.00745324	0.00172349
34.95	0.006922	0.00135047
35.25	0.0080181	0.00168756
35.55	0.00587898	0.00136824
35.85	0.00585993	0.00111921
36.15	0.00585352	0.00168056
36.45	0.00561406	0.00154272
36.75	0.00484641	0.00113898
37.05	0.00340079	0.000859973
37.35	0.00596543	0.00133745
37.65	0.00375813	0.000992457
37.95	0.0060143	0.00141417
38.25	0.00550756	0.00119035
38.55	0.00455578	0.00111114
38.85	0.00529615	0.00121492
39.15	0.00413692	0.00100572
39.45	0.00390668	0.000861268
39.75	0.00256401	0.000799048
40.05	0.00294198	0.000765985
40.35	0.00228362	0.000691592
40.65	0.00395915	0.00104895
40.95	0.00356241	0.000894677
41.25	0.0026982	0.000779862
41.55	0.00214583	0.000713705
41.85	0.00223645	0.000761277
42.15	0.00288919	0.000970406
42.45	0.00194848	0.000594433
42.75	0.00295746	0.000871475
43.05	0.00301062	0.00088797
43.35	0.00208393	0.0008555
43.65	0.00158421	0.000610917
43.95	0.00291533	0.000821945
44.25	0.00178095	0.000728052
44.55	0.0020796	0.000860797
44.85	0.00120081	0.000505295
45.15	0.00261506	0.000739951
45.45	0.00128003	0.000711101
45.75	0.00254037	0.000708367
46.05	0.00297077	0.000853185
46.35	0.00091026	0.000432043
46.65	0.00185131	0.00073696
46.95	0.00281614	0.00081949
47.25	0.0011465	0.000558221
47.55	0.000489461	0.000337241
47.85	0.000856094	0.000405866
48.15	0.00234779	0.000696149
48.45	0.000973422	0.000627505
48.75	0.00283069	0.000914784
49.05	0.00265661	0.000895257
49.35	0.00119872	0.000503671
49.65	0.00216572	0.000766714
49.95	0.00110012	0.000464622
50.25	0.000870385	0.000414916
50.55	0.000420102	0.000291039
50.85	0.0013043	0.000565652
51.15	0.00251316	0.000777771
51.45	0.000474988	0.000331374
51.75	0.000457468	0.000320337
52.05	0.000629777	0.000452498
52.35	0.000713205	0.000396097
52.65	0.0005318	0.000366308
52.95	0.00102468	0.00051935
53.25	0.000723965	0.000530375
53.55	0.00105562	0.000639387
53.85	0.00111405	0.00054202
54.15	0.000603839	0.000440729
54.45	0.00072584	0.000406198
54.75	0.000701517	0.000392241
55.05	0.000444	0.000438271
55.35	0.000952474	0.000565973
55.65	0.000661085	0.000370508
55.95	0.00118819	0.000571272
56.25	0.000234165	0.000231143
56.55	0.000607891	0.000419301
56.85	0.000694743	0.000499958
57.15	0.000769203	0.00043824
57.45	0.00038878	0.000268506
57.75	0.000487942	0.000341727
58.05	0.000579485	0.000399122
58.35	0	0
58.65	0.000262178	0.000258795
58.95	0.00129616	0.000546246
59.25	0.000551472	0.000379838
59.55	0.000462342	0.000321437
59.85	0	0
60.15	0.000287778	0.000284065
60.45	0.000291707	0.000287943
60.75	0.000251383	0.000248139
61.05	0	0
61.35	0.000223744	0.000220857
61.65	0.000274823	0.000271277
61.95	0	0
62.25	0.000251383	0.000248139
62.55	0.000208973	0.000206277
62.85	0.000537606	0.000371809
63.15	0.000187846	0.000185422
63.45	0.000180317	0.00017799
63.75	0	0
64.05	0.000273067	0.000269544
64.35	0.000840284	0.000487349
64.65	0.000493365	0.000341344
64.95	0	0
65.25	0	0
65.55	0	0
65.85	0.00117051	0.000591225
66.15	0	0
66.45	0	0
66.75	0.000189934	0.000187483
67.05	0	0
67.35	0	0
67.65	0.000273067	0.000269544
67.95	0	0
68.25	0	0
68.55	0.000223159	0.00022028
68.85	0	0
69.15	0.000537606	0.000371809
69.45	0	0
69.75	0	0
70.05	0.000203017	0.000200397
70.35	0.000238743	0.000235663
70.65	0	0
70.95	0	0
71.25	0	0
71.55	0	0
71.85	0	0
72.15	0	0
72.45	0	0
72.75	0.000291707	0.000287943
73.05	0	0
73.35	0	0
73.65	0	0
73.95	0	0
74.25	0.000234165	0.000231143
74.55	0.000381563	0.000376639
74.85	0	0
75.15	0	0
75.45	0	0
75.75	0	0
76.05	0.000241441	0.000238325
76.35	0	0
76.65	0	0
76.95	0	0
77.25	0	0
77.55	0	0
77.85	0.000262178	0.000258795
78.15	0	0
78.45	0	0
78.75	0	0
79.05	0	0
79.35	0	0
79.65	0	0
79.95	0	0
80.25	0.000211037	0.000208314
80.55	0	0
80.85	0	0
81.15	0	0
81.45	0	0
81.75	0	0
82.05	0	0
82.35	0	0
82.65	0	0
82.95	0	0
83.25	0	0
83.55	0	0
83.85	0	0
84.15	0	0
84.45	0	0
84.75	0	0
85.05	0	0
85.35	0	0
85.65	0	0
85.95	0	0
86.25	0	0
86.55	0	0
86.85	0	0
87.15	0	0
87.45	0	0
87.75	0	0
88.05	0	0
88.35	0.0002449	0.00024174
88.65	0	0
88.95	0	0
89.25	0	0
89.55	0.000320113	0.000315982
89.85	0	0
90.15	0	0
90.45	0	0
90.75	0	0
91.05	0	0
91.35	0	0
91.65	0	0
91.95	0	0
92.25	0	0
92.55	0	0
92.85	0	0
93.15	0	0
93.45	0	0
93.75	0	0
94.05	0	0
94.35	0	0
94.65	0	0
94.95	0	0
95.25	0	0
95.55	0	0
95.85	0	0
96.15	0	0
96.45	0	0
96.75	0	0
97.05	0	0
97.35	0	0
97.65	0	0
97.95	0	0
98.25	0	0
98.55	0	0
98.85	0	0
99.15	0	0
99.45	0	0
99.75	0	0

## Sheet: n_galnaz_1nn_csr_histogram_stat
bin_center	mean	std
0.15	0.000764103	4.31668e-05
0.45	0.0023	0.000100746
0.75	0.00363333	0.000132366
1.05	0.00513248	0.000165059
1.35	0.00671026	0.000206092
1.65	0.0080094	0.000238463
1.95	0.00958547	0.000287878
2.25	0.0107675	0.000381739
2.55	0.0124906	0.000363488
2.85	0.0136667	0.0004048
3.15	0.0149769	0.000409758
3.45	0.0164744	0.000427584
3.75	0.0177538	0.000492485
4.05	0.0192521	0.000487019
4.35	0.0204162	0.000504498
4.65	0.0215342	0.000596594
4.95	0.0228735	0.000561763
5.25	0.0238966	0.000556316
5.55	0.0248479	0.000654839
5.85	0.0266197	0.000641029
6.15	0.0273897	0.000676962
6.45	0.0284915	0.00079629
6.75	0.0297897	0.000738952
7.05	0.0301368	0.000762093
7.35	0.0317188	0.000697178
7.65	0.0327692	0.000784686
7.95	0.0334744	0.000762952
8.25	0.0339667	0.000818914
8.55	0.0351376	0.000870395
8.85	0.0352658	0.000756526
9.15	0.0367769	0.000812878
9.45	0.0368265	0.000765555
9.75	0.0375675	0.000784651
10.05	0.0379376	0.000806433
10.35	0.0390444	0.000825587
10.65	0.0393308	0.000818914
10.95	0.0398462	0.000837354
11.25	0.0397974	0.000823275
11.55	0.0410402	0.000807014
11.85	0.0412496	0.000729943
12.15	0.0413222	0.000745227
12.45	0.041412	0.000742542
12.75	0.0417513	0.000743008
13.05	0.041441	0.000770366
13.35	0.0419179	0.00068096
13.65	0.0422658	0.000660569
13.95	0.0414915	0.000622963
14.25	0.0421239	0.00065023
14.55	0.0418863	0.000619185
14.85	0.0419051	0.000623132
15.15	0.0418718	0.000523329
15.45	0.0415744	0.000594216
15.75	0.0419043	0.000520629
16.05	0.0415179	0.000478374
16.35	0.0408966	0.000427116
16.65	0.0413222	0.000416099
16.95	0.0406188	0.000436246
17.25	0.0401111	0.000396298
17.55	0.0399111	0.000421608
17.85	0.0394214	0.000309396
18.15	0.0389701	0.000295303
18.45	0.038912	0.000333788
18.75	0.0382564	0.000267023
19.05	0.0378872	0.000263721
19.35	0.0373538	0.000256816
19.65	0.0366812	0.00027113
19.95	0.0361667	0.000260576
20.25	0.035747	0.000238508
20.55	0.0357171	0.000219473
20.85	0.0345667	0.000191212
21.15	0.0342496	0.000262567
21.45	0.033335	0.000194041
21.75	0.0328325	0.000236317
22.05	0.0324291	0.000252668
22.35	0.0316709	0.000301282
22.65	0.0310496	0.000278023
22.95	0.0305641	0.000286059
23.25	0.0299991	0.000336512
23.55	0.0290282	0.000310845
23.85	0.0285017	0.000319523
24.15	0.028141	0.000359799
24.45	0.0272915	0.000345945
24.75	0.0270248	0.000389053
25.05	0.0257897	0.000376957
25.35	0.0258547	0.00044943
25.65	0.0248932	0.000409567
25.95	0.0241197	0.00040796
26.25	0.0236188	0.00044678
26.55	0.0230256	0.000502866
26.85	0.022135	0.000462021
27.15	0.0213932	0.000489143
27.45	0.0211658	0.000500982
27.75	0.0204897	0.00049677
28.05	0.0199162	0.00049321
28.35	0.019235	0.000461763
28.65	0.018694	0.000504631
28.95	0.0181966	0.000532821
29.25	0.0175162	0.000481997
29.55	0.0170752	0.000526402
29.85	0.0163316	0.000478104
30.15	0.0158983	0.000487179
30.45	0.0153436	0.000512959
30.75	0.0146846	0.000499578
31.05	0.0144231	0.000540032
31.35	0.0138376	0.000493884
31.65	0.0135137	0.00049535
31.95	0.0129128	0.000481371
32.25	0.0126256	0.000525035
32.55	0.0119137	0.000500567
32.85	0.0116487	0.000502875
33.15	0.0111479	0.000497569
33.45	0.0108974	0.000477589
33.75	0.0103402	0.00051521
34.05	0.0098812	0.000488624
34.35	0.00950855	0.000471434
34.65	0.00920171	0.00049019
34.95	0.00875897	0.000435923
35.25	0.00861453	0.000450447
35.55	0.00812308	0.000460366
35.85	0.00789915	0.000435928
36.15	0.00748291	0.000462392
36.45	0.00712137	0.000408489
36.75	0.00700855	0.000442654
37.05	0.00671966	0.000415157
37.35	0.00633932	0.000412013
37.65	0.00613675	0.000421011
37.95	0.00582821	0.000389218
38.25	0.00557692	0.00037789
38.55	0.00532479	0.000386834
38.85	0.00511538	0.000366628
39.15	0.0050812	0.000373941
39.45	0.00473932	0.000350137
39.75	0.00442137	0.000360784
40.05	0.00426838	0.000362796
40.35	0.00397863	0.000338523
40.65	0.00374359	0.000300935
40.95	0.00373761	0.000306425
41.25	0.00346068	0.000285457
41.55	0.00342051	0.000296365
41.85	0.00316068	0.000280893
42.15	0.00308462	0.000280516
42.45	0.00282564	0.000269331
42.75	0.00272906	0.000272306
43.05	0.00254615	0.000243956
43.35	0.00244872	0.000243678
43.65	0.00231795	0.000241452
43.95	0.00232906	0.000244836
44.25	0.00211795	0.000221553
44.55	0.00199145	0.000210637
44.85	0.00191624	0.000208305
45.15	0.00195641	0.000225061
45.45	0.00172137	0.000185482
45.75	0.00163419	0.000194498
46.05	0.00150342	0.000160819
46.35	0.00148974	0.000164094
46.65	0.00138462	0.000174157
46.95	0.00136068	0.000166352
47.25	0.00125812	0.000157815
47.55	0.00119573	0.000149966
47.85	0.0011735	0.00015298
48.15	0.00109145	0.00016403
48.45	0.00104701	0.000128044
48.75	0.000968376	0.000137795
49.05	0.000892308	0.000126994
49.35	0.000876923	0.000131369
49.65	0.000764957	0.000106875
49.95	0.000788034	0.000113153
50.25	0.000723932	0.000107529
50.55	0.00071453	0.000118578
50.85	0.000664957	0.000103316
51.15	0.000637607	0.000108713
51.45	0.000567521	9.53939e-05
51.75	0.00054188	8.92065e-05
52.05	0.000518803	8.90678e-05
52.35	0.000471795	8.35558e-05
52.65	0.000422222	7.62203e-05
52.95	0.000436752	8.08928e-05
53.25	0.000420513	7.48497e-05
53.55	0.000361538	5.57267e-05
53.85	0.000354701	7.2236e-05
54.15	0.000303419	5.46848e-05
54.45	0.000311966	5.58047e-05
54.75	0.000273504	5.2006e-05
55.05	0.000264103	5.2051e-05
55.35	0.000264957	5.55877e-05
55.65	0.000249573	5.22819e-05
55.95	0.000235043	5.40688e-05
56.25	0.000247009	5.70761e-05
56.55	0.000187179	4.68391e-05
56.85	0.000194017	5.18328e-05
57.15	0.000197436	3.89688e-05
57.45	0.000176923	3.78422e-05
57.75	0.00014188	3.29191e-05
58.05	0.000147009	3.30078e-05
58.35	0.000152991	3.16751e-05
58.65	0.000121368	2.56264e-05
58.95	0.000108547	3.17672e-05
59.25	0.000113675	3.10932e-05
59.55	0.000107692	2.66596e-05
59.85	0.000110256	2.66237e-05
60.15	9.48718e-05	2.21412e-05
60.45	8.63248e-05	1.62041e-05
60.75	0.00011453	2.68053e-05
61.05	7.00855e-05	1.66522e-05
61.35	7.00855e-05	1.72554e-05
61.65	7.35043e-05	2.08372e-05
61.95	6.83761e-05	1.87625e-05
62.25	6.06838e-05	1.64348e-05
62.55	6.06838e-05	1.70885e-05
62.85	6.06838e-05	1.73431e-05
63.15	5.64103e-05	2.23584e-05
63.45	5.38462e-05	1.61543e-05
63.75	4.35897e-05	1.35223e-05
64.05	4.18803e-05	1.28897e-05
64.35	4.01709e-05	1.109e-05
64.65	3.67521e-05	9.26827e-06
64.95	3.76068e-05	1.44634e-05
65.25	3.16239e-05	1.10748e-05
65.55	2.30769e-05	1.02674e-05
65.85	3.93162e-05	1.02473e-05
66.15	2.5641e-05	7.09572e-06
66.45	2.5641e-05	8.67103e-06
66.75	2.22222e-05	6.76601e-06
67.05	2.30769e-05	7.16664e-06
67.35	2.13675e-05	7.40066e-06
67.65	1.7094e-05	7.33967e-06
67.95	2.05128e-05	6.23585e-06
68.25	1.7094e-05	7.03474e-06
68.55	1.88034e-05	6.48615e-06
68.85	8.54701e-06	2.89034e-06
69.15	1.11111e-05	4.41366e-06
69.45	1.28205e-05	4.77645e-06
69.75	1.45299e-05	5.0989e-06
70.05	1.11111e-05	3.4893e-06
70.35	1.11111e-05	4.57618e-06
70.65	1.11111e-05	5.03234e-06
70.95	1.28205e-05	6.23585e-06
71.25	9.40171e-06	5.26161e-06
71.55	5.98291e-06	3.16858e-06
71.85	7.69231e-06	5.97821e-06
72.15	8.54701e-06	3.56892e-06
72.45	9.40171e-06	3.99955e-06
72.75	7.69231e-06	4.26692e-06
73.05	2.5641e-06	1.42231e-06
73.35	0	0
73.65	5.98291e-06	3.16858e-06
73.95	6.83761e-06	5.15371e-06
74.25	4.2735e-06	2.1553e-06
74.55	2.5641e-06	1.42231e-06
74.85	2.5641e-06	1.86654e-06
75.15	5.98291e-06	2.92897e-06
75.45	2.5641e-06	1.42231e-06
75.75	2.5641e-06	1.42231e-06
76.05	3.4188e-06	2.64678e-06
76.35	1.7094e-06	1.68734e-06
76.65	1.7094e-06	1.17733e-06
76.95	4.2735e-06	2.1553e-06
77.25	1.7094e-06	1.68734e-06
77.55	3.4188e-06	2.02074e-06
77.85	8.54701e-07	8.43672e-07
78.15	4.2735e-06	2.4711e-06
78.45	8.54701e-07	8.43672e-07
78.75	1.7094e-06	1.17733e-06
79.05	0	0
79.35	1.7094e-06	1.17733e-06
79.65	8.54701e-07	8.43672e-07
79.95	1.7094e-06	1.68734e-06
80.25	8.54701e-07	8.43672e-07
80.55	8.54701e-07	8.43672e-07
80.85	8.54701e-07	8.43672e-07
81.15	1.7094e-06	1.68734e-06
81.45	0	0
81.75	8.54701e-07	8.43672e-07
82.05	0	0
82.35	0	0
82.65	8.54701e-07	8.43672e-07
82.95	0	0
83.25	0	0
83.55	8.54701e-07	8.43672e-07
83.85	0	0
84.15	0	0
84.45	0	0
84.75	0	0
85.05	8.54701e-07	8.43672e-07
85.35	8.54701e-07	8.43672e-07
85.65	8.54701e-07	8.43672e-07
85.95	1.7094e-06	1.68734e-06
86.25	0	0
86.55	8.54701e-07	8.43672e-07
86.85	8.54701e-07	8.43672e-07
87.15	0	0
87.45	0	0
87.75	8.54701e-07	8.43672e-07
88.05	0	0
88.35	0	0
88.65	8.54701e-07	8.43672e-07
88.95	0	0
89.25	0	0
89.55	8.54701e-07	8.43672e-07
89.85	0	0
90.15	0	0
90.45	0	0
90.75	8.54701e-07	8.43672e-07
91.05	0	0
91.35	0	0
91.65	0	0
91.95	0	0
92.25	0	0
92.55	8.54701e-07	8.43672e-07
92.85	0	0
93.15	0	0
93.45	0	0
93.75	8.54701e-07	8.43672e-07
94.05	0	0
94.35	0	0
94.65	0	0
94.95	0	0
95.25	0	0
95.55	0	0
95.85	0	0
96.15	0	0
96.45	0	0
96.75	0	0
97.05	0	0
97.35	0	0
97.65	0	0
97.95	0	0
98.25	0	0
98.55	0	0
98.85	0	0
99.15	0	0
99.45	0	0
99.75	0	0
