# Supplementary material for: Ångström-resolution imaging of cell-surface glycans
Source: Nat Nanotechnol. 2025 Jul 28;20(10):1457–63. doi: 10.1038/s41565-025-01966-5 (PMC12534188; doi:10.1038/s41565-025-01966-5)
Supplement: Supplementary file 2 — Statistical source data. [file 41565_2025_1966_MOESM2_ESM.xlsx]

## Sheet: Sheet1
0 uM
					Conc	0	25	50	75
Name	cell area (um2)	#Localisations	Localisations per area		average	13.9597	50.379	48.0699	47.0997
Cell 1	1847.93	22231	12.0302		SEM	0.909888	4.34113	4.842	13.1588
Cell 2	1528	17593	11.5138		SD	2.22876	10.6336	11.8604	32.2323
Cell 3	2096.02	31668	15.1086
Cell 4	4648.58	82076	17.6561
Cell 5	4249.45	57742	13.5881
Cell 6	3075.48	42631	13.8616
		average	13.9597
		SD	2.22876
25 uM
Name	cell area (um2)	#Localisations	Localisations per area
Cell 1	1481.78	76780	51.8162
Cell 2	2376.72	142062	59.7724
Cell 3	2988.87	94048	31.4661
Cell 4	2051.93	114774	55.9347
Cell 5	1942.72	112865	58.0963
Cell 6	2542.35	114885	45.1885
		average	50.379
		SD	10.6336
50 uM
Name	cell area (um2)	#Localisations	Localisations per area
Cell 1	3014.44	202344	67.125
Cell 2	2356.1	124932	53.025
Cell 3	2817.75	89279	31.6845
Cell 4	2920.13	124753	42.7217
Cell 5	2467.01	108798	44.1011
Cell 6	2957.86	147189	49.7621
		average	48.0699
		SD	11.8604
75 uM
Name	cell area (um2)	#Localisations	Localisations per area
Cell 1	1265.64	56252	44.4455
Cell 2	1872.44	69531	37.134
Cell 3	4052.05	122886	30.3269
Cell 4	3269.8	63386	19.3853
Cell 5	2049.99	83953	40.9529
Cell 6	2135.91	235705	110.354
		average	47.0997
		SD	32.2323
