# Supplementary material for: Ångström-resolution imaging of cell-surface glycans
Source: Nat Nanotechnol. 2025 Jul 28;20(10):1457–63. doi: 10.1038/s41565-025-01966-5 (PMC12534188; doi:10.1038/s41565-025-01966-5)
Supplement: Supplementary file 3 — Statistical source data. [file 41565_2025_1966_MOESM3_ESM.xlsx]

## Sheet: a_mannaz_2nn_csr_hist_stats
bin_center	mean	std
0.15	0	0
0.44999999999999996	5.000000000000001e-06	2.776388541492948e-06
0.75	7.500000000000002e-06	3.0017356090546454e-06
1.0499999999999998	1.9166666666666667e-05	4.5472061019194325e-06
1.35	6.000000833341667e-05	9.803626879882594e-06
1.65	0.000104167	1.155827497881426e-05
1.95	0.000184167	1.7519342406049843e-05
2.25	0.000274167	2.1097899003495465e-05
2.55	0.000420833	2.3472416028904237e-05
2.8499999999999996	0.000598333	4.121335817013698e-05
3.15	0.000729167	4.971008087515441e-05
3.4499999999999997	0.000935	5.253237784011949e-05
3.75	0.00124083	5.699031490290383e-05
4.05	0.00153917	7.528542349636373e-05
4.35	0.00178583	7.497110868497031e-05
4.65	0.00215333	0.000103674
4.949999999999999	0.00264417	0.000110801
5.25	0.0031125	0.000136334
5.55	0.00371667	0.000149257
5.85	0.0043825	0.00019691
6.15	0.00496333	0.000196517
6.449999999999999	0.00572917	0.000218858
6.75	0.00631667	0.000265429
7.049999999999999	0.00709	0.000269738
7.35	0.00795667	0.000289365
7.65	0.0087475	0.000325151
7.949999999999999	0.00985	0.000359032
8.25	0.010767501708350393	0.000392346
8.55	0.011605001708350457	0.000416825
8.85	0.012587501591682555	0.000486089
9.149999999999999	0.013762501800018045	0.00050978
9.45	0.014820002166688297	0.000526732
9.75	0.016011668950022796	0.000556402
10.05	0.017095835608356143	0.000578694
10.35	0.018300835850025128	0.000645585
10.649999999999999	0.019692502883362235	0.000641078
10.95	0.0205075	0.000679861
11.25	0.021720003341700034	0.000692787
11.55	0.023303336683366916	0.00070881
11.85	0.024180837250039104	0.000748406
12.149999999999999	0.025538337266706096	0.000722301
12.45	0.026809170950042777	0.000778562
12.75	0.027873337375040348	0.000796362
13.05	0.0294508	0.000818859
13.35	0.030024171000043266	0.000867514
13.649999999999999	0.0314683	0.000938799
13.95	0.0332183	0.000903347
14.25	0.0339242	0.000882443
14.549999999999999	0.0347408	0.000839572
14.85	0.0363058	0.000884115
15.149999999999999	0.0373408	0.00089455
15.45	0.0378367	0.000915464
15.75	0.0387683	0.000864042
16.049999999999997	0.0400492	0.000811406
16.35	0.0407933	0.000866554
16.65	0.0418942	0.000818092
16.95	0.042539174416744575	0.000802848
17.25	0.0431517	0.000796018
17.549999999999997	0.04378	0.000765221
17.85	0.04446	0.000850994
18.15	0.0448808	0.000799484
18.45	0.0456558	0.000743443
18.75	0.045741675250085725	0.000660954
19.049999999999997	0.0466833	0.000694574
19.35	0.046496675200085234	0.000665413
19.65	0.04737	0.000623554
19.95	0.0478383	0.000587944
20.25	0.047178342633426226	0.000554122
20.549999999999997	0.0474558	0.000540737
20.85	0.0472667	0.000544114
21.15	0.0471475	0.000476438
21.45	0.0469608	0.000450081
21.75	0.047251676666766565	0.000404144
22.049999999999997	0.047125842858428475	0.000351025
22.35	0.046821676500098226	0.000367642
22.65	0.0466008	0.000327963
22.95	0.046116676725101016	0.000264283
23.25	0.0461075	0.000325255
23.549999999999997	0.044865842866761894	0.000323138
23.85	0.0447333	0.000285121
24.15	0.043610010050100394	0.00024744
24.45	0.04325	0.00031448
24.75	0.043325843216765386	0.000283782
25.049999999999997	0.0423608	0.000307377
25.35	0.0416383	0.00032308
25.65	0.040807509975099646	0.000334971
25.95	0.0399792	0.000356523
26.25	0.0390108	0.000383895
26.549999999999997	0.0384708	0.000395497
26.85	0.037897509833431584	0.000416181
27.15	0.0364292	0.000429033
27.45	0.0362142	0.000490191
27.75	0.03514	0.000507044
28.049999999999997	0.034393343283432756	0.000570514
28.35	0.0336825	0.00055101
28.65	0.0325933	0.000552914
28.949999999999996	0.0321125	0.00052975
29.25	0.030585842800094597	0.000569989
29.549999999999997	0.029868342091754173	0.000559235
29.85	0.029350842391757177	0.000622309
30.15	0.028495008483418443	0.00064628
30.449999999999996	0.0274383	0.000630815
30.75	0.026375008233415608	0.000616326
31.049999999999997	0.025496674466744612	0.000646034
31.35	0.024808342008420022	0.000655239
31.65	0.0239258	0.000616261
31.95	0.023112508600085672	0.000659319
32.25	0.0223475	0.000672491
32.55	0.021475008050080707	0.000706471
32.849999999999994	0.0206442	0.000661986
33.15	0.0198508	0.00064293
33.45	0.01912	0.000647423
33.75	0.018337507058404093	0.000691416
34.05	0.017445840216735668	0.000637112
34.349999999999994	0.016970006966736097	0.000629925
34.65	0.015943339783397986	0.000624833
34.95	0.015466672775060863	0.000574508
35.25	0.014628339108391222	0.000575704
35.55	0.014330839425061054	0.000602471
35.849999999999994	0.013450839216725307	0.000609789
36.15	0.01305	0.00059443
36.45	0.012264172141721243	0.000571354
36.75	0.011718338183381947	0.000543309
37.05	0.011086671566715769	0.00053919
37.349999999999994	0.010464171625049439	0.00053516
37.65	0.010085838316716594	0.000512923
37.95	0.00960334	0.000520313
38.25	0.00934417	0.000499984
38.55	0.00857334	0.000461356
38.849999999999994	0.00822	0.000482594
39.15	0.00772084	0.000445117
39.45	0.00740084	0.000450069
39.75	0.00701167	0.000440235
40.05	0.00653584	0.000416734
40.349999999999994	0.00637167	0.000404019
40.65	0.00591584	0.000375468
40.95	0.00559	0.000374032
41.25	0.00529667	0.000354486
41.55	0.00501667	0.000359351
41.849999999999994	0.00460834	0.000326582
42.15	0.00443417	0.000319131
42.45	0.0041425	0.000321321
42.75	0.00393	0.000301529
43.05	0.003655	0.000291624
43.349999999999994	0.00355	0.000282611
43.65	0.00323667	0.00024623
43.95	0.00300334	0.00024762
44.25	0.00285	0.000248385
44.55	0.00269	0.000215888
44.849999999999994	0.002505	0.000223647
45.15	0.00237084	0.000204785
45.45	0.00215584	0.000204392
45.75	0.00213833	0.000190405
46.05	0.00184417	0.000168633
46.349999999999994	0.00176083	0.000177557
46.65	0.0016475	0.000153003
46.95	0.001645	0.000159355
47.25	0.00144583	0.000152561
47.55	0.00132917	0.000144325
47.849999999999994	0.00123333	0.000134599
48.15	0.0012175	0.000124851
48.45	0.0011525	0.000133417
48.75	0.00101917	0.000111579
49.05	0.000930834	9.581128634392295e-05
49.349999999999994	0.000881668	0.000101749
49.65	0.000812501	9.677985393924647e-05
49.95	0.000760834	9.817063823508427e-05
50.25	0.000698334	8.380711458020063e-05
50.55	0.000639168	8.893637181134888e-05
50.849999999999994	0.000608334	8.230032012239842e-05
51.15	0.000558334	6.661233257826684e-05
51.45	0.000537501	7.219992663172313e-05
51.75	0.000497501	6.936651767709679e-05
52.05	0.000438334	5.9237903334746756e-05
52.349999999999994	0.000440834	5.5808570613978185e-05
52.65	0.000422501	6.536678170290125e-05
52.95	0.000363334	5.527489732415588e-05
53.25	0.000310834	4.6657814748781995e-05
53.55	0.00033	5.2398433095998947e-05
53.849999999999994	0.000289167	4.0041670945645456e-05
54.15	0.000239167	3.443793155985991e-05
54.45	0.000260834	3.7930803434324175e-05
54.75	0.0002425	3.545340982166862e-05
55.05	0.000189167	3.2795630153784866e-05
55.349999999999994	0.000204167	3.592432343392682e-05
55.65	0.000205	3.296796155471452e-05
55.95	0.0001625	2.8042452752425828e-05
56.25	0.00014	2.1928023928576027e-05
56.55	0.000131667	2.2637063437400735e-05
56.849999999999994	0.000125	2.8522843552790427e-05
57.15	0.000130833	2.1421379646675683e-05
57.449999999999996	0.000113334	2.818120355028778e-05
57.75	0.00012	2.7709031022313575e-05
58.05	8.916681666816752e-05	1.8423650958580127e-05
58.349999999999994	8.333344166774881e-05	1.53207087984189e-05
58.65	6.50001583349173e-05	1.7358684968033792e-05
58.949999999999996	7.750015833491742e-05	1.643128233901917e-05
59.25	6.750011666783239e-05	1.3358786981604443e-05
59.55	5.0833383333833825e-05	8.33231397969184e-06
59.849999999999994	5.833344166774919e-05	1.251396234227886e-05
60.15	5.3333425000917176e-05	1.2405253928177248e-05
60.449999999999996	4.666677500108378e-05	1.2007029655310317e-05
60.75	3.333340833408287e-05	9.279661153651748e-06
61.05	3.500004166708367e-05	6.764921522004606e-06
61.349999999999994	4.6666708333749365e-05	9.339297201953292e-06
61.65	3.08333916672503e-05	7.3963133887996e-06
61.949999999999996	3.166675000083364e-05	9.350497982425436e-06
62.25	3.2500066667332886e-05	8.12130787981861e-06
62.55	2.5000066667333578e-05	8.143724578618208e-06
62.849999999999994	2.583336666699964e-05	5.588632932876314e-06
63.15	1.5833375000416823e-05	5.650433397030726e-06
63.449999999999996	2.3333375000416897e-05	5.4263010476967635e-06
63.75	2.3333391667249674e-05	7.378689379143543e-06
64.05	1.250003333366649e-05	4.360116748282353e-06
64.35	1.5000041667083484e-05	5.13027878594523e-06
64.65	1.1666683333500115e-05	3.2382336149780515e-06
64.94999999999999	1.2500016666833455e-05	3.473617330943865e-06
65.25	1.3333400000666801e-05	6.749548133970068e-06
65.55	1.2500066667332866e-05	6.737963549217229e-06
65.85	1.0000033333666767e-05	4.1163879801519265e-06
66.15	9.16668333350009e-06	2.883751053686683e-06
66.44999999999999	1.5000000000000144e-05	4.556741038164147e-06
66.75	7.500016666833408e-06	2.7607203922341326e-06
67.05	1.5833383333832737e-05	5.5261790477825225e-06
67.35	6.666691666916733e-06	2.9344893558426835e-06
67.65	3.3333333333333655e-06	1.5811388300842044e-06
67.94999999999999	3.3333333333333655e-06	1.5811388300842027e-06
68.25	1.2500041667083458e-05	4.814291694402604e-06
68.55	6.666675000083081e-06	2.108187742050987e-06
68.85	5.000033333666718e-06	3.446043222612186e-06
69.15	4.166666666666707e-06	1.7430417219460072e-06
69.44999999999999	2.5000000000000243e-06	1.3881942707464862e-06
69.75	3.3333333333333655e-06	1.972026594366556e-06
70.05	2.499999999999905e-06	1.3881942707464212e-06
70.35	7.50000833341674e-06	2.4965275189657423e-06
70.65	2.5000083334166918e-06	1.388198898123672e-06
70.94999999999999	3.333341666750033e-06	1.5811427829872793e-06
71.25	3.3333333333333655e-06	1.5811388300842042e-06
71.55	8.333416667499692e-07	8.228589643450914e-07
71.85	8.333333333333414e-07	8.228507357554864e-07
72.15	8.333333333333414e-07	8.228507357554865e-07
72.44999999999999	1.6666666666666828e-06	1.1486707293408627e-06
72.75	1.6666750000833502e-06	1.1486764727670581e-06
73.05	8.333333333333017e-07	8.228507357554477e-07
73.35	1.6666750000833502e-06	1.1486764727670587e-06
73.65	1.6666666666666828e-06	1.1486707293408633e-06
73.94999999999999	0	0
74.25	8.333416667500088e-07	8.228589643451301e-07
74.55	8.333333333333017e-07	8.228507357554477e-07
74.85	2.5000000000000243e-06	1.3881942707464862e-06
75.15	8.333416667500088e-07	8.228589643451301e-07
75.44999999999999	8.333333333333414e-07	8.228507357554864e-07
75.75	0	0
76.05	0	0
76.35	0	0
76.65	8.333333333333414e-07	8.228507357554858e-07
76.94999999999999	1.6666833335000176e-06	1.6457179286902603e-06
77.25	1.6666750000833502e-06	1.1486764727670583e-06
77.55	0	0
77.85	8.333416667500088e-07	8.228589643451301e-07
78.15	0	0
78.44999999999999	0	0
78.75	0	0
79.05	0	0
79.35	8.333333333333414e-07	8.228507357554861e-07
79.65	0	0
79.94999999999999	0	0
80.25	0	0
80.55	0	0
80.85	0	0
81.15	8.333416667500088e-07	8.228589643451301e-07
81.44999999999999	0	0
81.75	0	0
82.05	0	0
82.35	0	0
82.65	0	0
82.94999999999999	8.333333333333414e-07	8.228507357554864e-07
83.25	0	0
83.55	0	0
83.85	0	0
84.15	0	0
84.44999999999999	0	0
84.75	0	0
85.05	0	0
85.35	0	0
85.65	0	0
85.94999999999999	0	0
86.25	0	0
86.55	0	0
86.85	0	0
87.15	0	0
87.44999999999999	8.333333333333414e-07	8.228507357554858e-07
87.75	0	0
88.05	0	0
88.35	0	0
88.65	0	0
88.94999999999999	0	0
89.25	0	0
89.55	0	0
89.85	0	0
90.15	0	0
90.44999999999999	0	0
90.75	8.333333333333414e-07	8.22850735755486e-07
91.05	0	0
91.35	0	0
91.65	0	0
91.94999999999999	0	0
92.25	0	0
92.55	0	0
92.85	0	0
93.15	0	0
93.44999999999999	1.6666750000833502e-06	1.1486764727670585e-06
93.75	0	0
94.05	0	0
94.35	0	0
94.65	0	0
94.94999999999999	0	0
95.25	0	0
95.55	0	0
95.85	0	0
96.15	0	0
96.44999999999999	0	0
96.75	0	0
97.05	0	0
97.35	0	0
97.65	0	0
97.94999999999999	0	0
98.25	0	0
98.55	0	0
98.85	0	0
99.15	0	0
99.44999999999999	0	0
99.75	0	0

## Sheet: a_mannaz_2nn_data_hist_stats
bin_center	mean	std
0.15	0	0
0.44999999999999996	0.000138889	0.000137142
0.75	0.000277778	0.000274284
1.0499999999999998	0.000157828	0.000155843
1.35	0.000803984	0.000337928
1.65	0.0034776	0.000985262
1.95	0.00358044	0.000948659
2.25	0.00453549	0.00108811
2.55	0.00577267	0.00121625
2.8499999999999996	0.00848005	0.00205626
3.15	0.00619526	0.00133055
3.4499999999999997	0.00958956	0.00147842
3.75	0.00961389	0.00157374
4.05	0.010447001955018473	0.00190072
4.35	0.014120534063428669	0.00170975
4.65	0.0163442	0.00277657
4.949999999999999	0.0182872	0.00260806
5.25	0.022135265711951176	0.00282192
5.55	0.020382327079966032	0.00226654
5.85	0.026202695794352082	0.00294559
6.15	0.0243062	0.00262173
6.449999999999999	0.0286733	0.00343863
6.75	0.026964736031396173	0.0027229
7.049999999999999	0.0325525	0.0036077
7.35	0.0339312	0.00268656
7.65	0.0338379	0.00297755
7.949999999999999	0.032773697129410924	0.00346755
8.25	0.035958	0.00350375
8.55	0.0373929	0.00310926
8.85	0.035624574522608525	0.0030225
9.149999999999999	0.0373333	0.00311337
9.45	0.034009429764168535	0.00301398
9.75	0.0388197	0.00295219
10.05	0.0403381	0.00349632
10.35	0.0389589	0.00364401
10.649999999999999	0.0425605	0.00318356
10.95	0.0409893	0.003258
11.25	0.043754720109450515	0.0029115
11.55	0.0420113	0.00269612
11.85	0.0410376	0.00358446
12.149999999999999	0.045396032407388945	0.00396927
12.45	0.0474482	0.00330161
12.75	0.044754	0.00265316
13.05	0.044806	0.00315363
13.35	0.0474324	0.00331202
13.649999999999999	0.043835356573663976	0.00242631
13.95	0.041723736291771105	0.002837
14.25	0.041598787246521024	0.00272846
14.549999999999999	0.0494887	0.0033914
14.85	0.0397107	0.00331774
15.149999999999999	0.0496471	0.00346332
15.45	0.045906	0.00316425
15.75	0.0462575	0.00309136
16.049999999999997	0.046769	0.0037153
16.35	0.0396366	0.00281969
16.65	0.045389284153322274	0.00229854
16.95	0.0462124	0.0038441
17.25	0.041299467432700784	0.00308467
17.549999999999997	0.043764200831035556	0.00342807
17.85	0.0379272	0.00272962
18.15	0.0344371	0.00319106
18.45	0.0354317	0.00204377
18.75	0.0399086	0.00255778
19.049999999999997	0.0371109	0.00256468
19.35	0.031022262581178107	0.00257659
19.65	0.032185413182087765	0.00231818
19.95	0.0304499	0.00213585
20.25	0.0357857	0.00288673
20.549999999999997	0.040334622106696895	0.00281335
20.85	0.036012479081164867	0.00276125
21.15	0.0285876	0.00276891
21.45	0.034373158018708175	0.00304352
21.75	0.029815743860238296	0.00241323
22.049999999999997	0.0303279	0.00199924
22.35	0.027996279802840168	0.00283736
22.65	0.0254286	0.00220146
22.95	0.0278352	0.00266357
23.25	0.0282878	0.00237832
23.549999999999997	0.0246092	0.00220361
23.85	0.027221196569410105	0.00290529
24.15	0.029351	0.00231788
24.45	0.02245	0.00202008
24.75	0.022195607554914752	0.0019992
25.049999999999997	0.023827096196952335	0.00206577
25.35	0.0266759	0.00266541
25.65	0.019957205151011896	0.00164679
25.95	0.025097126480389066	0.0020832
26.25	0.0234288	0.00224232
26.549999999999997	0.017257218117330574	0.00175188
26.85	0.018938326079295513	0.00173831
27.15	0.0196385	0.00202163
27.45	0.0217946	0.00158041
27.75	0.0222439	0.0021459
28.049999999999997	0.017823243860299577	0.0017811
28.35	0.015850698162974665	0.0019131
28.65	0.020363135529621688	0.00196699
28.949999999999996	0.015379256978708025	0.00156239
29.25	0.0123834	0.0016258
29.549999999999997	0.016201207829961584	0.00252695
29.85	0.014658722567313529	0.00173533
30.15	0.012881767347170503	0.00161632
30.449999999999996	0.016502269530697694	0.00174778
30.75	0.014479	0.00161293
31.049999999999997	0.0113791	0.00117926
31.35	0.011824157988080234	0.00152669
31.65	0.014738749297446285	0.00142908
31.95	0.012139144339508627	0.00147589
32.25	0.015369776685247952	0.00133852
32.55	0.012448849736530744	0.00162659
32.849999999999994	0.011155172425005255	0.0016265
33.15	0.0138757	0.00174544
33.45	0.013967950192971845	0.00189318
33.75	0.011295043375038201	0.00169863
34.05	0.00976593	0.00143979
34.349999999999994	0.00926258	0.00136921
34.65	0.0070947	0.00102637
34.95	0.0119515	0.00160353
35.25	0.00744539	0.00105891
35.55	0.011014929440700262	0.00135294
35.849999999999994	0.0085401	0.00114304
36.15	0.00976497	0.00118788
36.45	0.00846822	0.0013777
36.75	0.00900279	0.00154105
37.05	0.00596419	0.00105742
37.349999999999994	0.00867979	0.00110531
37.65	0.00714137	0.00107311
37.95	0.0048732	0.000925491
38.25	0.00779594	0.000907272
38.55	0.00804141	0.00108206
38.849999999999994	0.00835109	0.00118725
39.15	0.00732529	0.00127952
39.45	0.00586636	0.00100702
39.75	0.00631939	0.000793616
40.05	0.00553167	0.000949962
40.349999999999994	0.00621952	0.00106395
40.65	0.00649179	0.000977874
40.95	0.00587652	0.00125093
41.25	0.00522274	0.000954081
41.55	0.0049572	0.00112315
41.849999999999994	0.00444279	0.000806779
42.15	0.00456566	0.00093889
42.45	0.00367162	0.000874124
42.75	0.00377403	0.000735741
43.05	0.00251525	0.000662749
43.349999999999994	0.00437913	0.000854211
43.65	0.00524389	0.000781516
43.95	0.00432553	0.000899539
44.25	0.00256604	0.0008722
44.55	0.00267356	0.000658638
44.849999999999994	0.00435415	0.00102373
45.15	0.00356357	0.00063872
45.45	0.00277996	0.000659203
45.75	0.00332263	0.000787404
46.05	0.00320877	0.00084138
46.349999999999994	0.00229526	0.000593741
46.65	0.00154757	0.000458627
46.95	0.0040923	0.000916402
47.25	0.00210394	0.000529807
47.55	0.00217881	0.000688903
47.849999999999994	0.00259183	0.000584143
48.15	0.00258965	0.000569058
48.45	0.00274453	0.000705996
48.75	0.00228006	0.000708759
49.05	0.0013089	0.000415035
49.349999999999994	0.00230782	0.000554143
49.65	0.00214745	0.000642544
49.95	0.0015043	0.000443198
50.25	0.00138653	0.000457812
50.55	0.00128127	0.000544182
50.849999999999994	0.0016641	0.000463473
51.15	0.000733964	0.00036831
51.45	0.00260215	0.000686541
51.75	0.00169066	0.000467233
52.05	0.000920029	0.000350592
52.349999999999994	0.000946086	0.000415911
52.65	0.00141429	0.0005621
52.95	0.00151289	0.000446148
53.25	0.000309643	0.000213458
53.55	0.0013441	0.00043148
53.849999999999994	0.0011596	0.000458053
54.15	0.000503426	0.000279562
54.45	0.00190332	0.000554517
54.75	0.000467077	0.000259381
55.05	0.0006353	0.000303149
55.349999999999994	0.00084591	0.00035528
55.65	0.000294454	0.000203029
55.95	0.000905669	0.000342599
56.25	0.00139136	0.00077683
56.55	0.000953088	0.000509389
56.849999999999994	0.000440917	0.000435371
57.15	0.00104312	0.000472924
57.449999999999996	0.000172533	0.000170362
57.75	0.000502446	0.000280518
58.05	0.000813118	0.000343855
58.349999999999994	0.000323773	0.000223652
58.65	0.000373694	0.000257551
58.949999999999996	0.000891312	0.000377059
59.25	0.000175809	0.000173597
59.55	0.000744273	0.000355469
59.849999999999994	0.000310704	0.000214574
60.15	0.000169377	0.000167246
60.449999999999996	0.000365255	0.000251792
60.75	0.000178827	0.000176577
61.05	0	0
61.349999999999994	0.00088674	0.000453816
61.65	0.000342194	0.000236586
61.949999999999996	0	0
62.25	0.000362237	0.000249767
62.55	0.000342087	0.000236473
62.849999999999994	0.000465957	0.000259036
63.15	0.000727801	0.000349717
63.449999999999996	0.000478371	0.000266425
63.75	0.000358961	0.000247592
64.05	0.000135281	0.00013358
64.35	0.000845515	0.000493837
64.65	0.000304408	0.000210793
64.94999999999999	0.000335086	0.000231456
65.25	0.000135281	0.00013358
65.55	0.000307882	0.000212227
65.85	0.000293504	0.000202685
66.15	0.000342739	0.000237284
66.44999999999999	0.000353399	0.000243805
66.75	0.000349382	0.000241184
67.05	0	0
67.35	0.00037509	0.000258563
67.65	0	0
67.94999999999999	0.00034896	0.000241654
68.25	0	0
68.55	0.000333495	0.000229904
68.85	0	0
69.15	0.000183959	0.000181645
69.44999999999999	0.00015124	0.000149338
69.75	0.000385475	0.000268547
70.05	0	0
70.35	0.000183959	0.000181645
70.65	0.000168691	0.000166569
70.94999999999999	0.000183959	0.000181645
71.25	0	0
71.55	0.000157828	0.000155843
71.85	0	0
72.15	0.000175809	0.000173597
72.44999999999999	0	0
72.75	0	0
73.05	0.000220459	0.000217685
73.35	0.000183959	0.000181645
73.65	0.000183959	0.000181645
73.94999999999999	0	0
74.25	0	0
74.55	0.000166667	0.00016457
74.85	0	0
75.15	0	0
75.44999999999999	0	0
75.75	0	0
76.05	0	0
76.35	0.000168691	0.000166569
76.65	0.000220459	0.000217685
76.94999999999999	0.000186428	0.000184083
77.25	0	0
77.55	0	0
77.85	0	0
78.15	0	0
78.44999999999999	0	0
78.75	0	0
79.05	0	0
79.35	0	0
79.65	0	0
79.94999999999999	0.000365255	0.000251792
80.25	0.000186428	0.000184083
80.55	0	0
80.85	0.000183959	0.000181645
81.15	0	0
81.44999999999999	0	0
81.75	0	0
82.05	0	0
82.35	0	0
82.65	0	0
82.94999999999999	0	0
83.25	0.000157828	0.000155843
83.55	0.000220459	0.000217685
83.85	0	0
84.15	0	0
84.44999999999999	0	0
84.75	0	0
85.05	0.000191131	0.000188727
85.35	0	0
85.65	0	0
85.94999999999999	0	0
86.25	0.000143678	0.000141871
86.55	0	0
86.85	0	0
87.15	0.000169377	0.000167246
87.44999999999999	0	0
87.75	0	0
88.05	0	0
88.35	0	0
88.65	0	0
88.94999999999999	0.000169377	0.000167246
89.25	0	0
89.55	0	0
89.85	0	0
90.15	0	0
90.44999999999999	0	0
90.75	0	0
91.05	0	0
91.35	0	0
91.65	0	0
91.94999999999999	0.000183959	0.000181645
92.25	0	0
92.55	0.000184366	0.000182047
92.85	0	0
93.15	0	0
93.44999999999999	0	0
93.75	0	0
94.05	0	0
94.35	0	0
94.65	0	0
94.94999999999999	0	0
95.25	0	0
95.55	0	0
95.85	0	0
96.15	0	0
96.44999999999999	0.000153752	0.000151817
96.75	0	0
97.05	0	0
97.35	0	0
97.65	0	0
97.94999999999999	0	0
98.25	0	0
98.55	0	0
98.85	0.000153752	0.000151817
99.15	0	0
99.44999999999999	0	0
99.75	0	0

## Sheet: b_galnaz_2nn_csr_hist_stats
bin_center	mean	std
0.15	0	0
0.44999999999999996	8.547008547008547e-07	8.436719945176498e-07
0.75	4.273504273504275e-06	2.155299733183301e-06
1.0499999999999998	1.2820512820512818e-05	4.2931828316408955e-06
1.35	2.8205128205128207e-05	7.306413797137698e-06
1.65	5.897436752145304e-05	9.320671004994658e-06
1.95	0.000104274	1.2859170543692465e-05
2.25	0.000135897	1.7024842216742787e-05
2.55	0.000193163	1.9459401557695923e-05
2.8499999999999996	0.000291453	2.9077866673797293e-05
3.15	0.000370086	2.9676547983015967e-05
3.4499999999999997	0.000490599	3.6641552553379195e-05
3.75	0.0006453	4.161751219417323e-05
4.05	0.000805983	5.453861438113872e-05
4.35	0.00102992	6.232607834280083e-05
4.65	0.00118633	6.84154938458392e-05
4.949999999999999	0.00142393	6.64021637443913e-05
5.25	0.00171197	0.000101335
5.55	0.00195556	0.000107395
5.85	0.00215898	0.000105086
6.15	0.00268205	0.000141858
6.449999999999999	0.00297265	0.000150241
6.75	0.00340257	0.000163747
7.049999999999999	0.00379316	0.000204096
7.35	0.00430941	0.000233587
7.65	0.00481368	0.000226418
7.949999999999999	0.00525641	0.000252933
8.25	0.00588889	0.000284583
8.55	0.0062624	0.000286445
8.85	0.0069624	0.00035512
9.149999999999999	0.00761625	0.00038732
9.45	0.00832309	0.0003911
9.75	0.00905642	0.000409553
10.05	0.00959744	0.000465974
10.35	0.010664966504916353	0.000483446
10.649999999999999	0.011249585505177547	0.000503714
10.95	0.012041892359812517	0.000563514
11.25	0.012774370445229258	0.000575083
11.55	0.013497450684794146	0.000567582
11.85	0.0144051	0.000637317
12.149999999999999	0.015157280573743987	0.000646014
12.45	0.016294033120770903	0.000735813
12.75	0.016562408471133636	0.000723534
13.05	0.017721385411502814	0.000746285
13.35	0.018811985138103737	0.000770002
13.649999999999999	0.019449594950286083	0.00078799
13.95	0.020355577471620923	0.000815679
14.25	0.021297459907683027	0.000841655
14.549999999999999	0.022474383078609647	0.000883521
14.85	0.022988056334871082	0.00088739
15.149999999999999	0.024055582848054338	0.000890817
15.45	0.025097460300834856	0.000969299
15.75	0.025617123677300596	0.000923816
16.049999999999997	0.026323105916538213	0.000919201
16.35	0.027084645036245993	0.00098614
16.65	0.0280265	0.000982913
16.95	0.028885501831287456	0.00104503
17.25	0.0296368	0.0010207
17.549999999999997	0.030535931677599937	0.00098672
17.85	0.0310351	0.00103657
18.15	0.032045337122306713	0.00104522
18.45	0.032624	0.0009836
18.75	0.033464142575481255	0.00107182
19.049999999999997	0.0336864	0.00097893
19.35	0.034735943285329064	0.00102513
19.65	0.0347599	0.000995527
19.95	0.035626543704259495	0.000975682
20.25	0.035998337216927176	0.00092725
20.549999999999997	0.0364941	0.000995138
20.85	0.0372265	0.000917922
21.15	0.037540222251492415	0.000905912
21.45	0.037771	0.000893927
21.75	0.0380163	0.000935514
22.049999999999997	0.0382881	0.000902232
22.35	0.0386103	0.000916897
22.65	0.039083	0.000810739
22.95	0.038952192747558206	0.00077032
23.25	0.0395009	0.000777952
23.549999999999997	0.0395616	0.000816428
23.85	0.039323135704994176	0.000727458
24.15	0.039552198910414615	0.000661069
24.45	0.0392522	0.000626785
24.75	0.0392231	0.000635969
25.049999999999997	0.039774422970386504	0.000630831
25.35	0.0397343	0.000576121
25.65	0.0395941	0.000523392
25.95	0.039490670235916764	0.000458203
26.25	0.0393608	0.000458936
26.549999999999997	0.0390197	0.000463943
26.85	0.0383744	0.000399793
27.15	0.038433396978863006	0.00041192
27.45	0.038235109560302454	0.000405201
27.75	0.0378095	0.000379422
28.049999999999997	0.0376095	0.000329366
28.35	0.037058192193235036	0.000291653
28.65	0.0370667	0.000327185
28.949999999999996	0.035982125842952385	0.000254159
29.25	0.035714603774511876	0.000267644
29.549999999999997	0.0352881	0.00033755
29.85	0.0350026	0.000250659
30.15	0.034543657568892924	0.000355685
30.449999999999996	0.033883	0.000334437
30.75	0.033342	0.000339023
31.049999999999997	0.0328975	0.000372733
31.35	0.032389	0.000335962
31.65	0.0320821	0.000409979
31.95	0.031164174253007396	0.000408181
32.25	0.030353915825498713	0.000463236
32.55	0.029918020099120594	0.000447363
32.849999999999994	0.029394090099294095	0.000490654
33.15	0.028874431227358367	0.000528313
33.45	0.0281394	0.000518335
33.75	0.027535966295547318	0.000579137
34.05	0.0270249	0.000578553
34.349999999999994	0.0264385	0.000604448
34.65	0.025629987689063827	0.000617253
34.95	0.025000069509305004	0.000590779
35.25	0.024566741595169722	0.000669419
35.55	0.023686396500938584	0.000672849
35.849999999999994	0.023446227039524443	0.000631711
36.15	0.0227052	0.00064561
36.45	0.0223086	0.000717887
36.75	0.021371861543273744	0.000674456
37.05	0.020947929868030832	0.000727158
37.349999999999994	0.0201513	0.000697236
37.65	0.019735111466553146	0.000718913
37.95	0.0189291	0.000711181
38.25	0.018239378030121982	0.000719846
38.55	0.018053907978825914	0.000751597
38.849999999999994	0.017449636004630207	0.000707344
39.15	0.017076131440529923	0.000730126
39.45	0.0164505	0.000750017
39.75	0.016118014252668823	0.000797368
40.05	0.0154642	0.000741661
40.349999999999994	0.014924848132728949	0.000761077
40.65	0.014476981636745347	0.000730622
40.95	0.013853901790356109	0.000753114
41.25	0.013272706474249428	0.000729886
41.55	0.012883820807854324	0.0007085
41.849999999999994	0.0124573	0.000743692
42.15	0.011940222089212717	0.000695446
42.45	0.011416292961161515	0.000715372
42.75	0.011107745952672216	0.000690352
43.05	0.010767570807039021	0.000685486
43.349999999999994	0.010307746662138205	0.000684476
43.65	0.00997099	0.000680476
43.95	0.00942313	0.000660987
44.25	0.00908552	0.000678582
44.55	0.00874193	0.000617626
44.849999999999994	0.00846244	0.000605718
45.15	0.00820688	0.000635417
45.45	0.00763765	0.000553696
45.75	0.00750261	0.00064946
46.05	0.0071291	0.000591296
46.349999999999994	0.00692568	0.000605846
46.65	0.00648893	0.000566978
46.95	0.00632311	0.000553387
47.25	0.00599833	0.000538107
47.55	0.00575645	0.000556226
47.849999999999994	0.00548807	0.000504767
48.15	0.00526585	0.000510369
48.45	0.00500431	0.000491192
48.75	0.00478465	0.000477568
49.05	0.0046761	0.000484628
49.349999999999994	0.00430772	0.000440954
49.65	0.00419234	0.000436874
49.95	0.00413165	0.000432647
50.25	0.00380686	0.000407161
50.55	0.00364106	0.000412358
50.849999999999994	0.00347695	0.000406422
51.15	0.0032855	0.000394549
51.45	0.00318635	0.000394383
51.75	0.00286584	0.000361403
52.05	0.00281883	0.00033841
52.349999999999994	0.00276669	0.00036627
52.65	0.00261797	0.000349776
52.95	0.00248293	0.000337139
53.25	0.00245558	0.000322604
53.55	0.00221284	0.000314636
53.849999999999994	0.0021137	0.000301571
54.15	0.00200771	0.00027763
54.45	0.00190173	0.00026715
54.75	0.00184019	0.000281619
55.05	0.00177096	0.000267476
55.349999999999994	0.00164617	0.000243058
55.65	0.0014701	0.000228762
55.95	0.00147267	0.000227434
56.25	0.00134446	0.000220985
56.55	0.00126326	0.000203036
56.849999999999994	0.00126326	0.000217553
57.15	0.00117865	0.000184369
57.449999999999996	0.00111283	0.000187843
57.75	0.00107266	0.000185129
58.05	0.00101454	0.000182707
58.349999999999994	0.000950439	0.000164696
58.65	0.000864969	0.0001613
58.949999999999996	0.000856422	0.000158441
59.25	0.000798302	0.000153636
59.55	0.000732489	0.000133151
59.849999999999994	0.000672658	0.000117996
60.15	0.000670096	0.00014418
60.449999999999996	0.000662404	0.000142255
60.75	0.0005983	0.000121067
61.05	0.000592316	0.000117031
61.349999999999994	0.000533342	0.000114261
61.65	0.000506845	0.000107848
61.949999999999996	0.000468384	0.000103053
62.25	0.000462401	0.000106451
62.55	0.00040599	9.388881588505578e-05
62.849999999999994	0.000374365	8.245138363007037e-05
63.15	0.000364963	8.308173856761391e-05
63.449999999999996	0.000352143	8.285180440941095e-05
63.75	0.000358126	8.447586881096971e-05
64.05	0.000307698	7.737741009379432e-05
64.35	0.000283766	6.793934239952085e-05
64.65	0.000287185	7.165271434430468e-05
64.94999999999999	0.000294022	6.466591484666177e-05
65.25	0.000239321	6.265833487110912e-05
65.55	0.000204277	5.189627841296921e-05
65.85	0.000235048	6.584327320728434e-05
66.15	0.000220517	5.8867936252251797e-05
66.44999999999999	0.000208551	5.608554982569385e-05
66.75	0.000189747	4.5085453868976425e-05
67.05	0.000172653	4.8606315658108534e-05
67.35	0.000152995	4.2544151148971484e-05
67.65	0.00015385	4.564122524154427e-05
67.94999999999999	0.000151285	4.2854359014494315e-05
68.25	0.000125644	3.574567008969087e-05
68.55	0.000140175	4.731660197512876e-05
68.85	0.000125644	3.5251848732369424e-05
69.15	0.000105131	3.235737693706759e-05
69.44999999999999	0.000114533	3.760539900189227e-05
69.75	8.290773517513951e-05	2.4798537258717135e-05
70.05	8.889074372795636e-05	2.6409577127850664e-05
70.35	7.265141894155008e-05	2.438279395615189e-05
70.65	0.000101712	2.931073505266205e-05
70.94999999999999	7.948908561360186e-05	2.585851926265481e-05
71.25	6.83774445443675e-05	2.1212229826915812e-05
71.55	7.094205997718865e-05	2.378567708493905e-05
71.85	5.812136764855763e-05	2.3274222937608127e-05
72.15	6.0685683909157685e-05	2.399036853967503e-05
72.44999999999999	6.239450437787216e-05	1.8018005526460738e-05
72.75	5.042839323983568e-05	1.4599463061236364e-05
73.05	4.615525652009246e-05	1.7913900035873897e-05
73.35	4.700956417975016e-05	1.3553542184387404e-05
73.65	3.931770951693265e-05	1.816737830803943e-05
73.94999999999999	5.812100010436784e-05	1.72108971908214e-05
74.25	3.418898297769833e-05	1.2648420630939242e-05
74.55	3.3334051337097127e-05	1.046841576702321e-05
74.85	3.589846161573296e-05	1.353559306854678e-05
75.15	3.076986329726919e-05	9.623677565348823e-06
75.44999999999999	2.8205914590432443e-05	1.0007486727015862e-05
75.75	2.9060529969406362e-05	9.377343188608278e-06
76.05	3.3334598389408326e-05	1.5574544762074894e-05
76.35	2.3077837678211043e-05	1.1285075801275107e-05
76.65	2.3932444510090954e-05	1.0672441869733232e-05
76.94999999999999	2.649664964410851e-05	1.1668611356754296e-05
77.25	2.3932213719405448e-05	8.543041227872634e-06
77.55	2.1368504350347194e-05	1.1996432988019239e-05
77.85	2.13683590401764e-05	1.0362564087303416e-05
78.15	1.538537612863744e-05	9.429286222598713e-06
78.44999999999999	1.2821000038379257e-05	6.236282582219238e-06
78.75	1.0256632495215089e-05	3.851757785272515e-06
79.05	1.4530341913335408e-05	5.771297404125901e-06
79.35	1.1966239349233513e-05	5.603334366417696e-06
79.65	7.692581218463363e-06	3.7182424015612802e-06
79.94999999999999	1.0256632495215089e-05	4.036962365251897e-06
80.25	1.1111589781883514e-05	6.2031579738240064e-06
80.55	1.1966170967694043e-05	5.054898981972886e-06
80.85	9.402119690942888e-06	5.261995905978602e-06
81.15	1.2820871822395476e-05	5.215393202011824e-06
81.44999999999999	1.0256957308721548e-05	6.960306127170408e-06
81.75	8.547290620258242e-06	3.957394959808092e-06
82.05	1.196617951478806e-05	5.197412685897638e-06
82.35	6.8378119822236e-06	3.2388895441970573e-06
82.65	5.128418819915892e-06	2.8447939975962472e-06
82.94999999999999	6.837888910856517e-06	3.6624125370793656e-06
83.25	5.12842736700991e-06	3.0909418587917335e-06
83.55	5.128410272821631e-06	2.844791824741656e-06
83.85	7.692675241284316e-06	4.904453357907805e-06
84.15	5.983111127522737e-06	2.9291364885371856e-06
84.44999999999999	2.564179492735506e-06	1.4223508687530896e-06
84.75	2.564102564102589e-06	1.4223081954493191e-06
85.05	3.4190085634199865e-06	2.64697067253014e-06
85.35	1.709538472479524e-06	1.6874789873543042e-06
85.65	1.7094700909406252e-06	1.1773756991375168e-06
85.94999999999999	5.128213675299195e-06	2.2737195451496373e-06
86.25	0	0
86.55	1.7094017094016444e-06	1.1773286012327657e-06
86.85	0	0
87.15	1.7094786380346431e-06	1.1773815856066926e-06
87.44999999999999	1.7094700909406252e-06	1.177375699137518e-06
87.75	8.547008547008629e-07	8.436719945176573e-07
88.05	0	0
88.35	1.709538472479524e-06	1.6874789873543042e-06
88.65	0	0
88.94999999999999	8.547008547008629e-07	8.436719945176573e-07
89.25	1.709538472479524e-06	1.6874789873543042e-06
89.55	1.709470090940544e-06	1.1773756991374616e-06
89.85	8.547008547008629e-07	8.436719945176577e-07
90.15	2.564247874274405e-06	1.8666683670210399e-06
90.44999999999999	8.54769236239762e-07	8.437394936771521e-07
90.75	3.4190085634201487e-06	2.6469706725302673e-06
91.05	0	0
91.35	8.54769236239762e-07	8.437394936771521e-07
91.65	3.4189487289752675e-06	2.0208513447429784e-06
91.94999999999999	8.54769236239762e-07	8.437394936771521e-07
92.25	0	0
92.55	8.547692362397214e-07	8.437394936771102e-07
92.85	1.709538472479524e-06	1.6874789873543042e-06
93.15	8.547008547008629e-07	8.436719945176577e-07
93.44999999999999	0	0
93.75	0	0
94.05	0	0
94.35	8.547008547008629e-07	8.436719945176573e-07
94.65	8.54769236239762e-07	8.437394936771521e-07
94.94999999999999	8.54769236239762e-07	8.437394936771521e-07
95.25	8.547008547008629e-07	8.436719945176577e-07
95.55	0	0
95.85	8.547008547008629e-07	8.436719945176569e-07
96.15	8.54769236239762e-07	8.437394936771521e-07
96.44999999999999	1.7094786380346431e-06	1.1773815856066926e-06
96.75	1.7094786380346431e-06	1.1773815856066926e-06
97.05	8.547692362397214e-07	8.437394936771102e-07
97.35	1.7094700909406252e-06	1.1773756991375183e-06
97.65	0	0
97.94999999999999	0	0
98.25	0	0
98.55	0	0
98.85	0	0
99.15	0	0
99.44999999999999	0	0
99.75	0	0

## Sheet: b_galnaz_2nn_data_hist_stats
bin_center	mean	std
0.15	0	0
0.44999999999999996	0	0
0.75	0.000504248	0.000497742
1.0499999999999998	0.00174001	0.000931382
1.35	0.0020921	0.000917645
1.65	0.00224663	0.00091378
1.95	0.00173249	0.000648967
2.25	0.00764162	0.00170929
2.55	0.00507193	0.00128705
2.8499999999999996	0.00734592	0.00177315
3.15	0.00613152	0.00192696
3.4499999999999997	0.0062529	0.00145162
3.75	0.00832956	0.00187508
4.05	0.012066406763068582	0.00254293
4.35	0.0091641	0.00217546
4.65	0.013121216620825882	0.00209762
4.949999999999999	0.014162365620040758	0.00245725
5.25	0.010651245692111053	0.00207271
5.55	0.017544861410138387	0.00264318
5.85	0.0166579	0.00221269
6.15	0.015707170888313717	0.00289205
6.449999999999999	0.014392109732516808	0.0025533
6.75	0.021826	0.00233427
7.049999999999999	0.014436131170030045	0.00220717
7.35	0.024054218578186515	0.00292059
7.65	0.0188081	0.00282304
7.949999999999999	0.021601510922088334	0.00271551
8.25	0.0283547	0.00309312
8.55	0.0218366	0.00305886
8.85	0.025075646883475366	0.00260709
9.149999999999999	0.026632774688868918	0.00264259
9.45	0.0270938	0.0024328
9.75	0.024112	0.00263485
10.05	0.0249026	0.0027369
10.35	0.0250811	0.00358261
10.649999999999999	0.028522027164627206	0.00314722
10.95	0.0297285	0.00328415
11.25	0.025016384630853355	0.00307285
11.55	0.026996	0.0024493
11.85	0.025825955161753768	0.00257742
12.149999999999999	0.0238585	0.00316073
12.45	0.0322157	0.0037665
12.75	0.0345811	0.00318808
13.05	0.0276674	0.00328697
13.35	0.029591338574411763	0.00306294
13.649999999999999	0.030257451002841364	0.00320082
13.95	0.0361552	0.00378172
14.25	0.0325776	0.00331812
14.549999999999999	0.0360214	0.00335833
14.85	0.031861711471928254	0.00316383
15.149999999999999	0.0380627	0.00387727
15.45	0.0391586	0.00289605
15.75	0.030847843478763275	0.00320088
16.049999999999997	0.037866	0.00322769
16.35	0.0362885	0.00358552
16.65	0.0394901	0.00397835
16.95	0.0375153	0.00345595
17.25	0.036544195801613555	0.00330317
17.549999999999997	0.034704682302528864	0.00331709
17.85	0.0336385	0.00333328
18.15	0.037618414994407635	0.00333273
18.45	0.032973200166387155	0.00283658
18.75	0.0371577	0.00358517
19.049999999999997	0.033020385353657616	0.00362515
19.35	0.0370205	0.00322737
19.65	0.0336137	0.00294422
19.95	0.0296418	0.00289085
20.25	0.0376057	0.00352832
20.549999999999997	0.0308144	0.00284337
20.85	0.026580643002060214	0.00254271
21.15	0.024353	0.00311994
21.45	0.027866711222951996	0.00265718
21.75	0.030255179713324552	0.00290316
22.049999999999997	0.0341741	0.00318862
22.35	0.0234617	0.00259843
22.65	0.029858076395317443	0.00284609
22.95	0.026732593587405252	0.00296082
23.25	0.030782268957292136	0.00322179
23.549999999999997	0.033392519285401004	0.00277908
23.85	0.0330345	0.00294604
24.15	0.028663260529811076	0.00290378
24.45	0.028326908634246546	0.00281103
24.75	0.0280551	0.00256806
25.049999999999997	0.027603641861934182	0.00268311
25.35	0.0207898	0.00233515
25.65	0.0275108	0.00251959
25.95	0.024705969735883754	0.00265233
26.25	0.028861565603952196	0.00379008
26.549999999999997	0.021953563036299188	0.00277818
26.85	0.025146	0.00264088
27.15	0.0243515	0.00263948
27.45	0.023725268505984408	0.00331116
27.75	0.027581848164893064	0.00247993
28.049999999999997	0.02065	0.00216074
28.35	0.0185479	0.00201035
28.65	0.021472170489151343	0.00270904
28.949999999999996	0.022471869325590817	0.00304729
29.25	0.019894176827407416	0.00236957
29.549999999999997	0.0231617	0.00273278
29.85	0.0237563	0.00263378
30.15	0.022842017750129315	0.00292736
30.449999999999996	0.0238797	0.0033485
30.75	0.020573741350112747	0.00256836
31.049999999999997	0.021829748980161268	0.00278276
31.35	0.019151481410441446	0.00227778
31.65	0.017746173235205245	0.00276846
31.95	0.021887719807966114	0.0022571
32.25	0.0234923	0.00242478
32.55	0.0167553	0.00210306
32.849999999999994	0.0161269	0.00208666
33.15	0.0172751	0.00199163
33.45	0.016372179374507804	0.00206677
33.75	0.019382787589607473	0.00251561
34.05	0.015297370187806497	0.00221156
34.349999999999994	0.0145415	0.00177109
34.65	0.014407210095122696	0.00200903
34.95	0.017551623482845367	0.00222458
35.25	0.0209747	0.0024307
35.55	0.0134939	0.0018596
35.849999999999994	0.0132358	0.00195844
36.15	0.016821524834154198	0.00252365
36.45	0.017620131539088466	0.00205664
36.75	0.0149604	0.00199597
37.05	0.0118837	0.00174122
37.349999999999994	0.017811679912235017	0.00189192
37.65	0.010292119870845372	0.00195521
37.95	0.014820392370627175	0.00223314
38.25	0.013840195090849999	0.00236967
38.55	0.011621631817842914	0.00188346
38.849999999999994	0.011437461164601492	0.00193807
39.15	0.011616793743661565	0.00174116
39.45	0.00949033	0.00150304
39.75	0.014918979336501804	0.00193938
40.05	0.014011610047844538	0.00221979
40.349999999999994	0.00896687	0.00148006
40.65	0.011915575980140003	0.00201396
40.95	0.0094735	0.00143549
41.25	0.00748725	0.0012719
41.55	0.00720098	0.00123226
41.849999999999994	0.00810362	0.0014846
42.15	0.00828529	0.00167336
42.45	0.00664753	0.00115497
42.75	0.00984994	0.00191375
43.05	0.00825713	0.00105218
43.349999999999994	0.00718533	0.00117883
43.65	0.00681818	0.00157234
43.95	0.0092564	0.00221129
44.25	0.00777466	0.00152754
44.55	0.00595199	0.00107756
44.849999999999994	0.00622645	0.00126078
45.15	0.00834791	0.00146496
45.45	0.00623485	0.00134451
45.75	0.00681989	0.0015161
46.05	0.00533159	0.00117338
46.349999999999994	0.0038521	0.000871778
46.65	0.00797499	0.00158054
46.95	0.00620038	0.00159083
47.25	0.00579551	0.00132856
47.55	0.005342	0.00109498
47.849999999999994	0.00543052	0.00117012
48.15	0.00502084	0.001283
48.45	0.00323225	0.000822116
48.75	0.00444167	0.000954909
49.05	0.00601588	0.00155085
49.349999999999994	0.00564275	0.00130766
49.65	0.0062953	0.00105405
49.95	0.00375319	0.00103257
50.25	0.00420883	0.000998221
50.55	0.00554784	0.00152584
50.849999999999994	0.00417281	0.000942472
51.15	0.00541314	0.0015153
51.45	0.00391192	0.00103615
51.75	0.00323285	0.000888666
52.05	0.003233	0.000942138
52.349999999999994	0.00294006	0.000943574
52.65	0.00423402	0.00142712
52.95	0.00279627	0.000790016
53.25	0.00393008	0.00105959
53.55	0.0025044	0.000777834
53.849999999999994	0.00245986	0.000758466
54.15	0.00292561	0.000790372
54.45	0.0025926	0.000985796
54.75	0.00221193	0.000668141
55.05	0.00380637	0.00107804
55.349999999999994	0.00187902	0.000600504
55.65	0.00253347	0.000863155
55.95	0.00357324	0.000790859
56.25	0.00182354	0.000859473
56.55	0.0022796	0.00079202
56.849999999999994	0.00214757	0.000648372
57.15	0.00138819	0.000695049
57.449999999999996	0.00233938	0.000780529
57.75	0.00139843	0.000532955
58.05	0.000650136	0.000363233
58.349999999999994	0.00219578	0.000827118
58.65	0.0010148	0.000485238
58.949999999999996	0.00100746	0.000484162
59.25	0.00167005	0.000576563
59.55	0.00113036	0.000477775
59.849999999999994	0.00136225	0.00057541
60.15	0.00253779	0.000877522
60.449999999999996	0.00210337	0.000862151
60.75	0.00136683	0.000577357
61.05	0.000725356	0.000405841
61.349999999999994	0.00154102	0.000675702
61.65	0.00390925	0.000996221
61.949999999999996	0.000980915	0.000466883
62.25	0.000234165	0.000231143
62.55	0.00114105	0.000482347
62.849999999999994	0.0017422	0.000605071
63.15	0.000460078	0.000317077
63.449999999999996	0.000245604	0.000242434
63.75	0.0012394	0.000527076
64.05	0.000630858	0.000352039
64.35	0.000836703	0.000485471
64.65	0.0019655	0.00079723
64.94999999999999	0.00141001	0.000534841
65.25	0.000993989	0.000471639
65.55	0.00150111	0.000703513
65.85	0.000238743	0.000235663
66.15	0.000718626	0.000406535
66.44999999999999	0.00100444	0.000499048
66.75	0.000901486	0.00043223
67.05	0.000974743	0.000546137
67.35	0.000735201	0.000416015
67.65	0.0011107	0.000472628
67.94999999999999	0.000287778	0.000284065
68.25	0.00103261	0.000620154
68.55	0.000928741	0.000522706
68.85	0.000560481	0.000386364
69.15	0.000742355	0.000415544
69.44999999999999	0.000529086	0.000372779
69.75	0.000960778	0.000461751
70.05	0.000571496	0.000416282
70.35	0.000238743	0.000235663
70.65	0	0
70.94999999999999	0.000535246	0.000368724
71.25	0.000224921	0.000222019
71.55	0.000183807	0.000181435
71.85	0.000823323	0.00047584
72.15	0.000756147	0.000422604
72.44999999999999	0	0
72.75	0.00130019	0.000767881
73.05	0.000278404	0.000274812
73.35	0.000726946	0.000404696
73.65	0.000500404	0.000346947
73.94999999999999	0.000273067	0.000269544
74.25	0.000454577	0.000314154
74.55	0.000512569	0.000354408
74.85	0.000516628	0.000358941
75.15	0	0
75.44999999999999	0	0
75.75	0.000234165	0.000231143
76.05	0.000222	0.000219136
76.35	0.000320113	0.000315982
76.65	0	0
76.94999999999999	0.00101607	0.000483422
77.25	0.000222	0.000219136
77.55	0	0
77.85	0.000381563	0.000376639
78.15	0.000513707	0.000357226
78.44999999999999	0.000292706	0.000288929
78.75	0	0
79.05	0.000702554	0.000392914
79.35	0	0
79.65	0	0
79.94999999999999	0.000223744	0.000220857
80.25	0	0
80.55	0.000211037	0.000208314
80.85	0.000320113	0.000315982
81.15	0.000262178	0.000258795
81.44999999999999	0	0
81.75	0.000479768	0.000330533
82.05	0	0
82.35	0.000292706	0.000288929
82.65	0.000287778	0.000284065
82.94999999999999	0	0
83.25	0	0
83.55	0	0
83.85	0	0
84.15	0	0
84.44999999999999	0	0
84.75	0	0
85.05	0	0
85.35	0	0
85.65	0	0
85.94999999999999	0.000269622	0.000266143
86.25	0	0
86.55	0.000269622	0.000266143
86.85	0	0
87.15	0	0
87.44999999999999	0	0
87.75	0.000381563	0.000376639
88.05	0	0
88.35	0	0
88.65	0	0
88.94999999999999	0	0
89.25	0	0
89.55	0	0
89.85	0	0
90.15	0.000320113	0.000315982
90.44999999999999	0	0
90.75	0	0
91.05	0	0
91.35	0.000241441	0.000238325
91.65	0	0
91.94999999999999	0.000516449	0.000359025
92.25	0.000187846	0.000185422
92.55	0	0
92.85	0	0
93.15	0	0
93.44999999999999	0	0
93.75	0	0
94.05	0	0
94.35	0	0
94.65	0.000320113	0.000315982
94.94999999999999	0	0
95.25	0.000232889	0.000229883
95.55	0	0
95.85	0.000262178	0.000258795
96.15	0	0
96.44999999999999	0	0
96.75	0	0
97.05	0	0
97.35	0	0
97.65	0	0
97.94999999999999	0	0
98.25	0	0
98.55	0	0
98.85	0	0
99.15	0	0
99.44999999999999	0	0
99.75	0	0
