# Supplementary material for: Ångström-resolution imaging of cell-surface glycans
Source: Nat Nanotechnol. 2025 Jul 28;20(10):1457–63. doi: 10.1038/s41565-025-01966-5 (PMC12534188; doi:10.1038/s41565-025-01966-5)
Supplement: Supplementary file 4 — Statistical source data. [file 41565_2025_1966_MOESM4_ESM.xlsx]

## Sheet: Source
glycan number	IUPAC name	Link to glycoshape	picture	sia-sia (A)	Glc-Glc (A)	Gal-Gal (A)	Glc-Gal (A)
1	GlcNAc(b1-4)GlcNAc	https://glycoshape.org/glycan?IUPAC=GlcNAc(b1-4)GlcNAc	#VALUE!		10.837
2	Man(b1-4)GlcNAc(b1-4)GlcNAc	https://glycoshape.org/glycan?IUPAC=Man(b1-4)GlcNAc(b1-4)GlcNAc	#VALUE!		10.647
3	GlcNAc(b1-4)[Fuc(a1-6)]GlcNAc	https://glycoshape.org/glycan?IUPAC=GlcNAc(b1-4)[Fuc(a1-6)]GlcNAc	#VALUE!		10.694
4	GlcNAc(b1-4)GlcNAc(b1-4)GlcNAc	https://glycoshape.org/glycan?IUPAC=GlcNAc(b1-4)GlcNAc(b1-4)GlcNAc	#VALUE!		10.625
					10.641
					13.088
5	Gal(b1-4)GlcNAc(b1-3)Gal(b1-4)GlcNAc	https://glycoshape.org/glycan?IUPAC=Gal(b1-4)GlcNAc(b1-3)Gal(b1-4)GlcNAc	#VALUE!		13.421
6	Man(b1-4)GlcNAc(b1-4)[Fuc(a1-6)]GlcNAc	https://glycoshape.org/glycan?IUPAC=Man(b1-4)GlcNAc(b1-4)[Fuc(a1-6)]GlcNAc	#VALUE!		10.464
7	Man(a1-3)[Man(a1-6)]Man(b1-4)GlcNAc(b1-4)GlcNAc	https://glycoshape.org/glycan?IUPAC=Man(a1-3)[Man(a1-6)]Man(b1-4)GlcNAc(b1-4)GlcNAc	#VALUE!		10.733
8	Man3Me(a1-3)[Man3Me(a1-6)]Man(b1-4)GlcNAc(b1-4)GlcNAc	https://glycoshape.org/glycan?IUPAC=Man3Me(a1-3)[Man3Me(a1-6)]Man(b1-4)GlcNAc(b1-4)GlcNAc	#VALUE!		10.735
9	Man(a1-3)[Man(a1-2)Man(a1-6)]Man(b1-4)GlcNAc(b1-4)GlcNAc	https://glycoshape.org/glycan?IUPAC=Man(a1-3)[Man(a1-2)Man(a1-6)]Man(b1-4)GlcNAc(b1-4)GlcNAc	#VALUE!		10.664
10	Man(a1-6)[Man(a1-3)]Man(b1-4)GlcNAc(b1-4)[Fuc(a1-6)]GlcNAc	https://glycoshape.org/glycan?IUPAC=Man(a1-6)[Man(a1-3)]Man(b1-4)GlcNAc(b1-4)[Fuc(a1-6)]GlcNAc	#VALUE!		10.729
11	GlcNAc(b1-2)Man(a1-3)Man(b1-4)GlcNAc(b1-4)[Fuc(a1-6)]GlcNAc	https://glycoshape.org/glycan?IUPAC=GlcNAc(b1-2)Man(a1-3)Man(b1-4)GlcNAc(b1-4)[Fuc(a1-6)]GlcNAc	#VALUE!		14.621
					10.544
					14.952
12	GlcNAc(b1-2)Man(a1-3)[Man(a1-6)]Man(b1-4)GlcNAc(b1-4)GlcNAc	https://glycoshape.org/glycan?IUPAC=GlcNAc(b1-2)Man(a1-3)[Man(a1-6)]Man(b1-4)GlcNAc(b1-4)GlcNAc	#VALUE!		10.746
					14.618
					14.887
13	Man(a1-3)[GlcNAc(b1-2)Man(a1-6)]Man(b1-4)GlcNAc(b1-4)GlcNAc	https://glycoshape.org/glycan?IUPAC=Man(a1-3)[GlcNAc(b1-2)Man(a1-6)]Man(b1-4)GlcNAc(b1-4)GlcNAc	#VALUE!		10.651
					17.167
					10.642
14	GalNAc(b1-4)GlcNAc(b1-2)[GlcNAc(b1-4)]Man(a1-3)[Man(a1-3)[Man(a1-6)]Man(a1-6)]Man(b1-4)GlcNAc(b1-4)GlcNAc	https://glycoshape.org/glycan?IUPAC=GalNAc(b1-4)GlcNAc(b1-2)[GlcNAc(b1-4)]Man(a1-3)[Man(a1-3)[Man(a1-6)]Man(a1-6)]Man(b1-4)GlcNAc(b1-4)GlcNAc	#VALUE!		14.479		10.737
					10.685		15.821
					17.246		19.451
					9.334		18.936
					11.35
					15.067
15	Gal(b1-4)GlcNAc(b1-2)Man(a1-3)[GlcNAc(b1-2)[GlcNAc(b1-6)]Man(a1-6)]Man(b1-4)GlcNAc(b1-4)[Fuc(a1-6)]GlcNAc	https://glycoshape.org/glycan?IUPAC=Gal(b1-4)GlcNAc(b1-2)Man(a1-3)[GlcNAc(b1-2)[GlcNAc(b1-6)]Man(a1-6)]Man(b1-4)GlcNAc(b1-4)[Fuc(a1-6)]GlcNAc	#VALUE!		14.84
					10.668
					11.867
					10.166
					9.191
					16.697
					16.955
					18.51
					14.965
					12.828
16	GalNAc(b1-4)GlcNAc(b1-2)Man(a1-3)[GlcNAc(b1-2)Man(a1-6)]Man(b1-4)GlcNAc(b1-4)GlcNAc	https://glycoshape.org/glycan?IUPAC=GalNAc(b1-4)GlcNAc(b1-2)Man(a1-3)[GlcNAc(b1-2)Man(a1-6)]Man(b1-4)GlcNAc(b1-4)GlcNAc	#VALUE!		10.708		10.745
					17.388		19.134
					16.9		19.459
					14.45		15.116
					14.894
					10.685
17	GlcNAc(b1-6)[GlcNAc(b1-2)]Man(a1-6)[GlcNAc(b1-2)Man(a1-3)]Man(b1-4)GlcNAc(b1-4)GlcNAc	https://glycoshape.org/glycan?IUPAC=GlcNAc(b1-6)[GlcNAc(b1-2)]Man(a1-6)[GlcNAc(b1-2)Man(a1-3)]Man(b1-4)GlcNAc(b1-4)GlcNAc	#VALUE!		12.919
					16.84
					14.639
					14.9
					10.731
					11.878
					10.2
					18.363
					16.975
					6.209
18	GalNAc(b1-4)[Fuc(a1-3)]GlcNAc(b1-2)Man(a1-3)[Man(a1-6)]Man(b1-4)GlcNAc(b1-4)[Fuc(a1-6)]GlcNAc	https://glycoshape.org/glycan?IUPAC=GalNAc(b1-4)[Fuc(a1-3)]GlcNAc(b1-2)Man(a1-3)[Man(a1-6)]Man(b1-4)GlcNAc(b1-4)[Fuc(a1-6)]GlcNAc	#VALUE!		14.605		10.586
					10.674		19.657
					14.516		19.265
19	Fuc(a1-3)[GalNAc(b1-4)]GlcNAc(b1-2)Man(a1-3)[GlcNAc(b1-2)Man(a1-6)]Man(b1-4)GlcNAc(b1-4)GlcNAc	https://glycoshape.org/glycan?IUPAC=Fuc(a1-3)[GalNAc(b1-4)]GlcNAc(b1-2)Man(a1-3)[GlcNAc(b1-2)Man(a1-6)]Man(b1-4)GlcNAc(b1-4)GlcNAc	#VALUE!		10.657		10.599
					17.331		19.299
					16.657		19.142
					10.712		14.808
					14.683
					14.02
20	GalNAc(b1-4)GlcNAc(b1-2)[GlcNAc(b1-4)]Man(a1-3)[Man(a1-3)[Man(a1-6)]Man(a1-6)]Man(b1-4)GlcNAc(b1-4)GlcNAc	https://glycoshape.org/glycan?IUPAC=GalNAc(b1-4)GlcNAc(b1-2)[GlcNAc(b1-4)]Man(a1-3)[Man(a1-3)[Man(a1-6)]Man(a1-6)]Man(b1-4)GlcNAc(b1-4)GlcNAc	#VALUE!		10.685		10.737
					14.479		15.821
					15.067		19.451
					9.334		18.936
					11.35
21	Fuc(a1-3)[GalNAc(b1-4)]GlcNAc(b1-2)Man(a1-3)[GlcNAc(b1-2)Man(a1-6)]Man(b1-4)GlcNAc(b1-4)[Fuc(a1-6)]GlcNAc	https://glycoshape.org/glycan?IUPAC=Fuc(a1-3)[GalNAc(b1-4)]GlcNAc(b1-2)Man(a1-3)[GlcNAc(b1-2)Man(a1-6)]Man(b1-4)GlcNAc(b1-4)[Fuc(a1-6)]GlcNAc	#VALUE!		10.563		10.707
					17.832		14.738
					14.693		19.075
					15.123		19.215
					17.567
					11.21
22	GlcNAc(b1-2)[GlcNAc(b1-4)]Man(a1-3)[GlcNAc(b1-2)Man(a1-6)][GlcNAc(b1-4)]Man(b1-4)GlcNAc(b1-4)[Fuc(a1-6)]GlcNAc	https://glycoshape.org/glycan?IUPAC=GlcNAc(b1-2)[GlcNAc(b1-4)]Man(a1-3)[GlcNAc(b1-2)Man(a1-6)][GlcNAc(b1-4)]Man(b1-4)GlcNAc(b1-4)[Fuc(a1-6)]GlcNAc	#VALUE!		10.394
					17.416
					17.018
					8.275
					13.674
					9.141
					17.566
					11.429
					12.721
					12.725
					15.009
					11.206
					15.012
					14.963
					10.598
23	Neu5Ac(a2-3)Gal(b1-4)GlcNAc(b1-2)Man(a1-3)[Neu5Ac(a2-6)Gal(b1-4)GlcNAc(b1-2)Man(a1-6)]Man(b1-4)GlcNAc(b1-4)GlcNAc	https://glycoshape.org/glycan?IUPAC=Neu5Ac(a2-3)Gal(b1-4)GlcNAc(b1-2)Man(a1-3)[Neu5Ac(a2-6)Gal(b1-4)GlcNAc(b1-2)Man(a1-6)]Man(b1-4)GlcNAc(b1-4)GlcNAc	#VALUE!	26.503	16.718
					18.139
					10.62
					14.716
					10.762
					13.629
24	Neu5Ac(a2-3)Gal(b1-4)GlcNAc(b1-2)Man(a1-3)[Neu5Ac(a2-3)Gal(b1-4)GlcNAc(b1-2)Man(a1-6)]Man(b1-4)GlcNAc(b1-4)GlcNAc	https://glycoshape.org/glycan?IUPAC=Neu5Ac(a2-3)Gal(b1-4)GlcNAc(b1-2)Man(a1-3)[Neu5Ac(a2-3)Gal(b1-4)GlcNAc(b1-2)Man(a1-6)]Man(b1-4)GlcNAc(b1-4)GlcNAc	#VALUE!	22.421	16.599
					10.627
					17.985
					10.764
					13.964
					14.803
25	Neu5Ac(a2-6)Gal(b1-4)GlcNAc(b1-2)Man(a1-3)[Neu5Ac(a2-6)Gal(b1-4)GlcNAc(b1-2)Man(a1-6)]Man(b1-4)GlcNAc(b1-4)GlcNAc	https://glycoshape.org/glycan?IUPAC=Neu5Ac(a2-6)Gal(b1-4)GlcNAc(b1-2)Man(a1-3)[Neu5Ac(a2-6)Gal(b1-4)GlcNAc(b1-2)Man(a1-6)]Man(b1-4)GlcNAc(b1-4)GlcNAc	#VALUE!	36.625	17.043
					17.761
					10.816
					15.043
					10.725
					14.337
26	Neu5Ac(a2-6)Gal(b1-4)GlcNAc(b1-2)Man(a1-3)[Neu5Ac(a2-3)Gal(b1-4)GlcNAc(b1-2)Man(a1-6)]Man(b1-4)GlcNAc(b1-4)GlcNAc	https://glycoshape.org/glycan?IUPAC=Neu5Ac(a2-6)Gal(b1-4)GlcNAc(b1-2)Man(a1-3)[Neu5Ac(a2-3)Gal(b1-4)GlcNAc(b1-2)Man(a1-6)]Man(b1-4)GlcNAc(b1-4)GlcNAc	#VALUE!	29.918	15.112
					16.491
					14.159
					10.716
					17.731
					10.454
27	Fuc(a1-3)[Gal(b1-4)]GlcNAc(b1-2)Man(a1-3)[GalNAc(b1-4)GlcNAc(b1-2)Man(a1-6)]Man(b1-4)GlcNAc(b1-4)[Fuc(a1-6)]GlcNAc	https://glycoshape.org/glycan?IUPAC=Fuc(a1-3)[Gal(b1-4)]GlcNAc(b1-2)Man(a1-3)[GalNAc(b1-4)GlcNAc(b1-2)Man(a1-6)]Man(b1-4)GlcNAc(b1-4)[Fuc(a1-6)]GlcNAc	#VALUE!		17.339		15.279
					10.556		10.712
					14.63		16.026
					14.673		15.781
					16.632
					10.564
28	Fuc(a1-3)[GalNAc(b1-4)]GlcNAc(b1-2)Man(a1-3)[Fuc(a1-3)[GalNAc(b1-4)]GlcNAc(b1-2)Man(a1-6)]Man(b1-4)GlcNAc(b1-4)GlcNAc	https://glycoshape.org/glycan?IUPAC=Fuc(a1-3)[GalNAc(b1-4)]GlcNAc(b1-2)Man(a1-3)[Fuc(a1-3)[GalNAc(b1-4)]GlcNAc(b1-2)Man(a1-6)]Man(b1-4)GlcNAc(b1-4)GlcNAc	#VALUE!		10.793	9.863	10.71
					17.647		14.564
					16.46		19.376
					14.687		19.363
					13.927		15.288
					10.719		15.705
							15.11
							10.649
29	Neu5Ac(a2-6)Gal(b1-4)GlcNAc(b1-2)Man(a1-3)[Neu5Ac(a2-6)Gal(b1-4)GlcNAc(b1-2)Man(a1-6)]Man(b1-4)GlcNAc(b1-4)[Fuc(a1-6)]GlcNAc	https://glycoshape.org/glycan?IUPAC=Neu5Ac(a2-6)Gal(b1-4)GlcNAc(b1-2)Man(a1-3)[Neu5Ac(a2-6)Gal(b1-4)GlcNAc(b1-2)Man(a1-6)]Man(b1-4)GlcNAc(b1-4)[Fuc(a1-6)]GlcNAc	#VALUE!	36.764	17.075
					15.075
					15.075
					10.59
					17.364
					10.644
30	Neu5Ac(a2-3)Gal(b1-4)GlcNAc(b1-2)Man(a1-3)[Neu5Ac(a2-3)Gal(b1-4)GlcNAc(b1-2)Man(a1-6)]Man(b1-4)GlcNAc(b1-4)[Fuc(a1-6)]GlcNAc	https://glycoshape.org/glycan?IUPAC=Neu5Ac(a2-3)Gal(b1-4)GlcNAc(b1-2)Man(a1-3)[Neu5Ac(a2-3)Gal(b1-4)GlcNAc(b1-2)Man(a1-6)]Man(b1-4)GlcNAc(b1-4)[Fuc(a1-6)]GlcNAc	#VALUE!	22.023	16.633
					14.361
					14.781
					10.666
					10.497
					17.852
31	Fuc(a1-3)[Gal(b1-4)]GlcNAc(b1-2)[GlcNAc(b1-4)]Man(a1-3)[GlcNAc(b1-2)[GlcNAc(b1-6)]Man(a1-6)][GlcNAc(b1-4)]Man(b1-4)GlcNAc(b1-4)GlcNAc	https://glycoshape.org/glycan?IUPAC=Fuc(a1-3)[Gal(b1-4)]GlcNAc(b1-2)[GlcNAc(b1-4)]Man(a1-3)[GlcNAc(b1-2)[GlcNAc(b1-6)]Man(a1-6)][GlcNAc(b1-4)]Man(b1-4)GlcNAc(b1-4)GlcNAc	#VALUE!		11.021
					16.676
					18.441
					14.433
					17.532
					14.479
					14.824
					13.074
					9.169
					16.506
					11.092
					7.814
					12.375
					7.555
					12.358
					11.291
					9.628
					11.32
					8.554
					6.144
					13.129
32	Neu5Ac(a2-6)Gal(b1-4)GlcNAc(b1-6)[Neu5Ac(a2-6)Gal(b1-4)GlcNAc(b1-2)]Man(a1-6)[Neu5Ac(a2-6)Gal(b1-4)GlcNAc(b1-2)Man(a1-3)]Man(b1-4)GlcNAc(b1-4)GlcNAc	https://glycoshape.org/glycan?IUPAC=Neu5Ac(a2-6)Gal(b1-4)GlcNAc(b1-6)[Neu5Ac(a2-6)Gal(b1-4)GlcNAc(b1-2)]Man(a1-6)[Neu5Ac(a2-6)Gal(b1-4)GlcNAc(b1-2)Man(a1-3)]Man(b1-4)GlcNAc(b1-4)GlcNAc	#VALUE!	15.927	14.34
				27.825	14.987
				37.89	16.81
					12.916
					10.795
					18.638
					17.594
					6.183
					10.372
					11.864
33	Neu5Ac(a2-3)Gal(b1-4)GlcNAc(b1-6)[Neu5Ac(a2-6)Gal(b1-4)GlcNAc(b1-2)]Man(a1-6)[Neu5Ac(a2-3)Gal(b1-4)[Fuc(a1-3)]GlcNAc(b1-2)Man(a1-3)]Man(b1-4)GlcNAc(b1-4)GlcNAc	https://glycoshape.org/glycan?IUPAC=Neu5Ac(a2-3)Gal(b1-4)GlcNAc(b1-6)[Neu5Ac(a2-6)Gal(b1-4)GlcNAc(b1-2)]Man(a1-6)[Neu5Ac(a2-3)Gal(b1-4)[Fuc(a1-3)]GlcNAc(b1-2)Man(a1-3)]Man(b1-4)GlcNAc(b1-4)GlcNAc	#VALUE!	23.117	6.082
				34.47	16.703
				25.158	10.338
					16.889
					10.798
					14.407
					18.306
					13.016
					11.823
					14.868
34	Neu5Ac(a2-6)Gal(b1-4)[Fuc(a1-3)]GlcNAc(b1-6)[Neu5Ac(a2-6)Gal(b1-4)GlcNAc(b1-2)]Man(a1-6)[Neu5Ac(a2-6)Gal(b1-4)[Fuc(a1-3)]GlcNAc(b1-2)Man(a1-3)]Man(b1-4)GlcNAc(b1-4)GlcNAc	https://glycoshape.org/glycan?IUPAC=Neu5Ac(a2-6)Gal(b1-4)[Fuc(a1-3)]GlcNAc(b1-6)[Neu5Ac(a2-6)Gal(b1-4)GlcNAc(b1-2)]Man(a1-6)[Neu5Ac(a2-6)Gal(b1-4)[Fuc(a1-3)]GlcNAc(b1-2)Man(a1-3)]Man(b1-4)GlcNAc(b1-4)GlcNAc	#VALUE!	14.747	13.067
				37.179	5.95
				27.774	11.758
					18.441
					17.08
					14.236
					10.808
					14.87
					10.233
					16.574
35	Neu5Ac(a2-3)Gal(b1-4)GlcNAc(b1-2)[Neu5Ac(a2-3)Gal(b1-4)GlcNAc(b1-4)]Man(a1-3)[Neu5Ac(a2-3)Gal(b1-4)GlcNAc(b1-2)[Neu5Ac(a2-3)Gal(b1-4)GlcNAc(b1-6)]Man(a1-6)]Man(b1-4)GlcNAc(b1-4)GlcNAc	https://glycoshape.org/glycan?IUPAC=Neu5Ac(a2-3)Gal(b1-4)GlcNAc(b1-2)[Neu5Ac(a2-3)Gal(b1-4)GlcNAc(b1-4)]Man(a1-3)[Neu5Ac(a2-3)Gal(b1-4)GlcNAc(b1-2)[Neu5Ac(a2-3)Gal(b1-4)GlcNAc(b1-6)]Man(a1-6)]Man(b1-4)GlcNAc(b1-4)GlcNAc	#VALUE!	27.522	13.11
				34.024	8.324
				13.188	6.496
				33.826	11.882
				29.61	18.14
				33.57	17.349
					15.552
					16.904
					10.727
					11.07
					15.674
					10.55
					9.414
					13.19
					17.642
36	Neu5Ac(a2-3)Gal(b1-4)GlcNAc(b1-2)[Neu5Ac(a2-3)Gal(b1-4)GlcNAc(b1-4)]Man(a1-3)[Neu5Ac(a2-3)Gal(b1-4)GlcNAc(b1-2)[Neu5Ac(a2-3)Gal(b1-4)GlcNAc(b1-6)]Man(a1-6)]Man(b1-4)GlcNAc(b1-4)[Fuc(a1-6)]GlcNAc	https://glycoshape.org/glycan?IUPAC=Neu5Ac(a2-3)Gal(b1-4)GlcNAc(b1-2)[Neu5Ac(a2-3)Gal(b1-4)GlcNAc(b1-4)]Man(a1-3)[Neu5Ac(a2-3)Gal(b1-4)GlcNAc(b1-2)[Neu5Ac(a2-3)Gal(b1-4)GlcNAc(b1-6)]Man(a1-6)]Man(b1-4)GlcNAc(b1-4)[Fuc(a1-6)]GlcNAc	#VALUE!	33.822	9.372
				29.595	11.03
				13.263	17.45
				27.496	13.132
				34.023	8.354
				33.576	13.116
					11.868
					10.686
					10.509
					15.53
					15.644
					17.521
					16.999
					6.425
					18.327
37	GlcNAc(b1-6)GalNAc	https://glycoshape.org/glycan?IUPAC=GlcNAc(b1-6)GalNAc	#VALUE!				9.493	now: O-glycans
38	GlcNAc(b1-3)GalNAc	https://glycoshape.org/glycan?IUPAC=GlcNAc(b1-3)GalNAc	#VALUE!				4.262
39	GalNAc(a1-3)GalNAc	https://glycoshape.org/glycan?IUPAC=GalNAc(a1-3)GalNAc	#VALUE!			9.341
40	GalNAc(a1-6)GalNAc	https://glycoshape.org/glycan?IUPAC=GalNAc(a1-6)GalNAc	#VALUE!			12.42
41	GalNAc(b1-3)GlcNAc(b1-4)Man	https://glycoshape.org/glycan?IUPAC=GalNAc(b1-3)GlcNAc(b1-4)Man	#VALUE!				5.635
42	GalNAc(b1-4)GlcA(b1-3)GalNAc	https://glycoshape.org/glycan?IUPAC=GalNAc(b1-4)GlcA(b1-3)GalNAc	#VALUE!			12.029
43	Gal(b1-3)[GlcNAc(b1-6)]GalNAc	https://glycoshape.org/glycan?IUPAC=Gal(b1-3)[GlcNAc(b1-6)]GalNAc	#VALUE!				9.486
44	GlcNAc(b1-2)[GlcNAc(b1-6)]Man	https://glycoshape.org/glycan?IUPAC=GlcNAc(b1-2)[GlcNAc(b1-6)]Man	#VALUE!		5.886
45	GlcNAc(b1-3)[GlcNAc(b1-6)]GalNAc	https://glycoshape.org/glycan?IUPAC=GlcNAc(b1-3)[GlcNAc(b1-6)]GalNAc	#VALUE!		12.107		9.553
							4.29
46	Fuc(a1-3)GlcNAc(b1-6)[Gal(b1-3)]GalNAc	https://glycoshape.org/glycan?IUPAC=Fuc(a1-3)GlcNAc(b1-6)[Gal(b1-3)]GalNAc	#VALUE!				9.644
47	Fuc(a1-2)[GalNAc(a1-3)]Gal(b1-3)GalNAc	https://glycoshape.org/glycan?IUPAC=Fuc(a1-2)[GalNAc(a1-3)]Gal(b1-3)GalNAc	#VALUE!			12.179
48	GlcNAc(a1-4)GlcNAc(b1-4)Gal(b1-3)GalNAc	https://glycoshape.org/glycan?IUPAC=GlcNAc(a1-4)GlcNAc(b1-4)Gal(b1-3)GalNAc	#VALUE!		7.404		16.149
							9.186
49	Neu5Ac(a2-3)Gal(b1-4)GlcNAc(b1-6)GalNAc	https://glycoshape.org/glycan?IUPAC=Neu5Ac(a2-3)Gal(b1-4)GlcNAc(b1-6)GalNAc	#VALUE!				9.704
50	Neu5Ac(a2-3)Gal(b1-4)GlcNAc(b1-3)GalNAc	https://glycoshape.org/glycan?IUPAC=Neu5Ac(a2-3)Gal(b1-4)GlcNAc(b1-3)GalNAc	#VALUE!				4.58
51	Neu5Ac(a2-3)Gal(b1-3)GlcNAc(b1-3)GalNAc	https://glycoshape.org/glycan?IUPAC=Neu5Ac(a2-3)Gal(b1-3)GlcNAc(b1-3)GalNAc	#VALUE!				4.465
52	GlcNAc(b1-3)[Gal(b1-4)GlcNAc(b1-6)]GalNAc	https://glycoshape.org/glycan?IUPAC=GlcNAc(b1-3)[Gal(b1-4)GlcNAc(b1-6)]GalNAc	#VALUE!		12.242		9.801
							4.317
53	Fuc(a1-2)[Gal(a1-3)]Gal(b1-4)GlcNAc(b1-3)GalNAc	https://glycoshape.org/glycan?IUPAC=Fuc(a1-2)[Gal(a1-3)]Gal(b1-4)GlcNAc(b1-3)GalNAc	#VALUE!				4.963
54	Gal(b1-3)GlcNAc(b1-4)[Fuc(a1-2)Gal(b1-6)]GalNAc	https://glycoshape.org/glycan?IUPAC=Gal(b1-3)GlcNAc(b1-4)[Fuc(a1-2)Gal(b1-6)]GalNAc	#VALUE!				5.94
55	Gal(b1-4)GlcNAc(b1-3)[Fuc(a1-2)Gal(b1-6)]GalNAc	https://glycoshape.org/glycan?IUPAC=Gal(b1-4)GlcNAc(b1-3)[Fuc(a1-2)Gal(b1-6)]GalNAc	#VALUE!				4.801
56	Gal(b1-3)[Fuc(a1-2)Gal(b1-4)GlcNAc(b1-6)]GalNAc	https://glycoshape.org/glycan?IUPAC=Gal(b1-3)[Fuc(a1-2)Gal(b1-4)GlcNAc(b1-6)]GalNAc	#VALUE!				9.581
57	Gal(b1-4)GlcNAc(b1-2)[Gal(b1-4)GlcNAc(b1-6)]Man	https://glycoshape.org/glycan?IUPAC=Gal(b1-4)GlcNAc(b1-2)[Gal(b1-4)GlcNAc(b1-6)]Man	#VALUE!		5.877
58	Neu5Ac(a2-3)Gal(b1-4)GlcNAc(b1-3)Gal(b1-3)GalNAc	https://glycoshape.org/glycan?IUPAC=Neu5Ac(a2-3)Gal(b1-4)GlcNAc(b1-3)Gal(b1-3)GalNAc	#VALUE!				10.056
59	Neu5Ac(a2-3)Gal(b1-4)GlcNAc(b1-3)Gal(b1-3)GalNAc	https://glycoshape.org/glycan?IUPAC=Neu5Ac(a2-3)Gal(b1-4)GlcNAc(b1-3)Gal(b1-3)GalNAc	#VALUE!				9.866
60	Gal(b1-3)[Fuc(a1-4)]GlcNAc(b1-6)[Gal(b1-3)]GalNAc	https://glycoshape.org/glycan?IUPAC=Gal(b1-3)[Fuc(a1-4)]GlcNAc(b1-6)[Gal(b1-3)]GalNAc	#VALUE!				9.845
61	Neu5Ac(a2-3)Gal(b1-3)[Fuc(a1-3)GlcNAc(b1-6)]GalNAc	https://glycoshape.org/glycan?IUPAC=Neu5Ac(a2-3)Gal(b1-3)[Fuc(a1-3)GlcNAc(b1-6)]GalNAc	#VALUE!				9.88
62	Gal(b1-3)[GlcNAc(b1-3)Gal(b1-4)GlcNAc(b1-6)]GalNAc	https://glycoshape.org/glycan?IUPAC=Gal(b1-3)[GlcNAc(b1-3)Gal(b1-4)GlcNAc(b1-6)]GalNAc	#VALUE!		13.77		9.783
							21.54
63	GlcNAc(a1-4)Gal(b1-4)GlcNAc(b1-6)[Gal(b1-3)]GalNAc	https://glycoshape.org/glycan?IUPAC=GlcNAc(a1-4)Gal(b1-4)GlcNAc(b1-6)[Gal(b1-3)]GalNAc	#VALUE!		9.186		9.822
							18.014
64	Glc(b1-3)[Glc(b1-3)GalNAc(b1-4)Glc(a1-4)]GalNAc(b1-3)Man	https://glycoshape.org/glycan?IUPAC=Glc(b1-3)[Glc(b1-3)GalNAc(b1-4)Glc(a1-4)]GalNAc(b1-3)Man	#VALUE!			7.805
65	Glc(b1-3)[Glc(b1-3)GalNAc(b1-4)Glc(a1-4)]GalNAc(b1-3)Man	https://glycoshape.org/glycan?IUPAC=Glc(b1-3)[Glc(b1-3)GalNAc(b1-4)Glc(a1-4)]GalNAc(b1-3)Man	#VALUE!			7.821
66	Fuc(a1-2)[GalNAc(a1-3)]Gal(b1-3)[Gal(b1-4)GlcNAc(b1-6)]GalNAc	https://glycoshape.org/glycan?IUPAC=Fuc(a1-2)[GalNAc(a1-3)]Gal(b1-3)[Gal(b1-4)GlcNAc(b1-6)]GalNAc	#VALUE!			12.202	9.963
							16.937
67	Fuc(a1-2)[GalNAc(a1-3)]Gal(b1-3)[Gal(b1-4)GlcNAc(b1-6)]GalNAc	https://glycoshape.org/glycan?IUPAC=Fuc(a1-2)[GalNAc(a1-3)]Gal(b1-3)[Gal(b1-4)GlcNAc(b1-6)]GalNAc	#VALUE!			12.915	9.331
							16.931
68	Neu5Ac(a2-3)Gal(b1-3)[Fuc(a1-4)]GlcNAc(b1-6)[Gal(b1-3)]GalNAc	https://glycoshape.org/glycan?IUPAC=Neu5Ac(a2-3)Gal(b1-3)[Fuc(a1-4)]GlcNAc(b1-6)[Gal(b1-3)]GalNAc	#VALUE!				9.83
69	Fuc(a1-2)Gal(b1-4)GlcNAc6S(b1-6)[Neu5Ac(a2-3)Gal(b1-3)]GalNAc	https://glycoshape.org/glycan?IUPAC=Fuc(a1-2)Gal(b1-4)GlcNAc6S(b1-6)[Neu5Ac(a2-3)Gal(b1-3)]GalNAc	#VALUE!				9.696
70	GlcNAc(a1-4)Gal(b1-4)GlcNAc(b1-6)[GlcNAc(a1-4)Gal(b1-3)]GalNAc	https://glycoshape.org/glycan?IUPAC=GlcNAc(a1-4)Gal(b1-4)GlcNAc(b1-6)[GlcNAc(a1-4)Gal(b1-3)]GalNAc	#VALUE!		9.366		12.241
					13.768		9.82
					11.384		18.147
71	Gal(b1-4)GlcNAc(b1-3)[Neu5Ac(a2-3)Gal(b1-4)GlcNAc(b1-6)]GalNAc	https://glycoshape.org/glycan?IUPAC=Gal(b1-4)GlcNAc(b1-3)[Neu5Ac(a2-3)Gal(b1-4)GlcNAc(b1-6)]GalNAc	#VALUE!		12.301		12.301
							4.634
72	Neu5Ac(a2-3)Gal(b1-3)[Neu5Ac(a2-3)Gal(b1-4)GlcNAc(b1-6)]GalNAc	https://glycoshape.org/glycan?IUPAC=Neu5Ac(a2-3)Gal(b1-3)[Neu5Ac(a2-3)Gal(b1-4)GlcNAc(b1-6)]GalNAc	#VALUE!	26.851			9.782
73	Gal(b1-4)GlcNAc(b1-3)Gal(b1-3)[Fuc(a1-2)Gal(b1-4)GlcNAc(b1-6)]GalNAc	https://glycoshape.org/glycan?IUPAC=Gal(b1-4)GlcNAc(b1-3)Gal(b1-3)[Fuc(a1-2)Gal(b1-4)GlcNAc(b1-6)]GalNAc	#VALUE!		15.831		9.702
							9.994
74	Neu5Ac(a2-3)Gal(b1-4)[Fuc(a1-3)]GlcNAc(b1-6)[Fuc(a1-2)Gal(b1-3)]GalNAc	https://glycoshape.org/glycan?IUPAC=Neu5Ac(a2-3)Gal(b1-4)[Fuc(a1-3)]GlcNAc(b1-6)[Fuc(a1-2)Gal(b1-3)]GalNAc	#VALUE!				10.414
75	Neu5Ac(a2-3)Gal(b1-4)GlcNAc(b1-2)[Neu5Ac(a2-3)Gal(b1-4)GlcNAc(b1-6)]Man	https://glycoshape.org/glycan?IUPAC=Neu5Ac(a2-3)Gal(b1-4)GlcNAc(b1-2)[Neu5Ac(a2-3)Gal(b1-4)GlcNAc(b1-6)]Man	#VALUE!	34.478	5.289
76	Neu5Ac(a2-3)Gal(b1-4)GlcNAc(b1-3)Gal(b1-4)GlcNAc(b1-6)[Gal(b1-3)]GalNAc	https://glycoshape.org/glycan?IUPAC=Neu5Ac(a2-3)Gal(b1-4)GlcNAc(b1-3)Gal(b1-4)GlcNAc(b1-6)[Gal(b1-3)]GalNAc	#VALUE!		13.596		9.544
							21.135
77	Neu5Ac(a2-3)Gal(b1-4)[Fuc(a1-3)]GlcNAc(b1-6)[Neu5Ac(a2-3)Gal(b1-3)]GalNAc	https://glycoshape.org/glycan?IUPAC=Neu5Ac(a2-3)Gal(b1-4)[Fuc(a1-3)]GlcNAc(b1-6)[Neu5Ac(a2-3)Gal(b1-3)]GalNAc	#VALUE!	26.792			9.986
78	Neu5Ac(a2-3)Gal(b1-4)GlcNAc(b1-3)[Neu5Ac(a2-3)Gal(b1-4)GlcNAc(b1-6)]GalNAc	https://glycoshape.org/glycan?IUPAC=Neu5Ac(a2-3)Gal(b1-4)GlcNAc(b1-3)[Neu5Ac(a2-3)Gal(b1-4)GlcNAc(b1-6)]GalNAc	#VALUE!	9.359	12.296		4.552
							9.652
79	Gal(b1-4)GlcNAc(b1-3)Gal(b1-4)GlcNAc(b1-3)Gal(b1-4)GlcNAc(b1-6)[Gal(b1-3)]GalNAc	https://glycoshape.org/glycan?IUPAC=Gal(b1-4)GlcNAc(b1-3)Gal(b1-4)GlcNAc(b1-3)Gal(b1-4)GlcNAc(b1-6)[Gal(b1-3)]GalNAc	#VALUE!		13.804		9.665
					21.832		21.456
					13.783		24.535
80	Neu5Ac(a2-3)Gal(b1-3)[Neu5Ac(a2-3)Gal(b1-4)GlcNAc(b1-3)Gal(b1-4)GlcNAc(b1-6)]GalNAc	https://glycoshape.org/glycan?IUPAC=Neu5Ac(a2-3)Gal(b1-3)[Neu5Ac(a2-3)Gal(b1-4)GlcNAc(b1-3)Gal(b1-4)GlcNAc(b1-6)]GalNAc	#VALUE!	21.608	13.891		9.771
							21.417
81	Neu5Ac(a2-8)Neu5Ac(a2-3)[Neu5Ac(a2-8)Neu5Ac(a2-3)Gal(b1-3)GalNAc(b1-4)]Gal(b1-4)Glc	https://glycoshape.org/glycan?IUPAC=Neu5Ac(a2-8)Neu5Ac(a2-3)[Neu5Ac(a2-8)Neu5Ac(a2-3)Gal(b1-3)GalNAc(b1-4)]Gal(b1-4)Glc	#VALUE!	12.738
				28.303
				24.087
				15.957
				14.574
				23.277
82	Fuc(a1-2)[Gal(a1-3)]Gal(b1-4)GlcNAc(b1-3)[Fuc(a1-2)[Gal(a1-3)]Gal(b1-4)GlcNAc(b1-6)]GalNAc	https://glycoshape.org/glycan?IUPAC=Fuc(a1-2)[Gal(a1-3)]Gal(b1-4)GlcNAc(b1-3)[Fuc(a1-2)[Gal(a1-3)]Gal(b1-4)GlcNAc(b1-6)]GalNAc	#VALUE!		12.424		4.829
							9.642

## Sheet: Final 
		Sia-sia	Glc-Glc (A)	Gal-Gal (A)	Glc-Gal (A)
		26.503	10.837	9.863	10.737
		22.421	10.647	9.341	15.821
		36.625	10.694	12.42	19.451
		29.918	10.625	12.029	18.936
		36.764	10.641	12.179	10.745
		22.023	13.088	7.805	19.134
		15.927	13.421	7.821	19.459
		27.825	10.464	12.202	15.116
		37.89	10.733	12.915	10.586
		23.117	10.735		19.657
		34.47	10.664		19.265
		25.158	10.729		10.599
		14.747	14.621		19.299
		37.179	10.544		19.142
		27.774	14.952		14.808
		27.522	10.746		10.737
		34.024	14.618		15.821
		13.188	14.887		19.451
		33.826	10.651		18.936
		29.61	17.167		10.707
		33.57	10.642		14.738
		33.822	14.479		19.075
		29.595	10.685		19.215
		13.263	17.246		15.279
		27.496	9.334		10.712
		34.023	11.35		16.026
		33.576	15.067		15.781
		26.851	14.84		10.71
		34.478	10.668		14.564
		26.792	11.867		19.376
		9.359	10.166		19.363
		21.608	9.191		15.288
		12.738	16.697		15.705
		28.303	16.955		15.11
		24.087	18.51		10.649
		15.957	14.965		9.493
		14.574	12.828		4.262
		23.277	10.708		5.635
			17.388		9.486
			16.9		9.553
			14.45		4.29
			14.894		9.644
			10.685		16.149
			12.919		9.186
			16.84		9.704
			14.639		4.58
			14.9		4.465
			10.731		9.801
			11.878		4.317
			10.2		4.963
			18.363		5.94
			16.975		4.801
			6.209		9.581
			14.605		10.056
			10.674		9.866
			14.516		9.845
			10.657		9.88
			17.331		9.783
			16.657		21.54
			10.712		9.822
			14.683		18.014
			14.02		9.963
			10.685		16.937
			14.479		9.331
			15.067		16.931
			9.334		9.83
			11.35		9.696
			10.563		12.241
			17.832		9.82
			14.693		18.147
			15.123		12.301
			17.567		4.634
			11.21		9.782
			10.394		9.702
			17.416		9.994
			17.018		10.414
			8.275		9.544
			13.674		21.135
			9.141		9.986
			17.566		4.552
			11.429		9.652
			12.721		9.665
			12.725		21.456
			15.009		24.535
			11.206		9.771
			15.012		21.417
			14.963		4.829
			10.598		9.642
			16.718
			18.139
			10.62
			14.716
			10.762
			13.629
			16.599
			10.627
			17.985
			10.764
			13.964
			14.803
			17.043
			17.761
			10.816
			15.043
			10.725
			14.337
			15.112
			16.491
			14.159
			10.716
			17.731
			10.454
			17.339
			10.556
			14.63
			14.673
			16.632
			10.564
			10.793
			17.647
			16.46
			14.687
			13.927
			10.719
			17.075
			15.075
			15.075
			10.59
			17.364
			10.644
			16.633
			14.361
			14.781
			10.666
			10.497
			17.852
			11.021
			16.676
			18.441
			14.433
			17.532
			14.479
			14.824
			13.074
			9.169
			16.506
			11.092
			7.814
			12.375
			7.555
			12.358
			11.291
			9.628
			11.32
			8.554
			6.144
			13.129
			14.34
			14.987
			16.81
			12.916
			10.795
			18.638
			17.594
			6.183
			10.372
			11.864
			6.082
			16.703
			10.338
			16.889
			10.798
			14.407
			18.306
			13.016
			11.823
			14.868
			13.067
			5.95
			11.758
			18.441
			17.08
			14.236
			10.808
			14.87
			10.233
			16.574
			13.11
			8.324
			6.496
			11.882
			18.14
			17.349
			15.552
			16.904
			10.727
			11.07
			15.674
			10.55
			9.414
			13.19
			17.642
			9.372
			11.03
			17.45
			13.132
			8.354
			13.116
			11.868
			10.686
			10.509
			15.53
			15.644
			17.521
			16.999
			6.425
			18.327
			5.886
			12.107
			7.404
			12.242
			5.877
			13.77
			9.186
			9.366
			13.768
			11.384
			12.301
			15.831
			5.289
			13.596
			12.296
			13.804
			21.832
			13.783
			13.891
			12.424
