# Supplementary material for: Ångström-resolution imaging of cell-surface glycans
Source: Nat Nanotechnol. 2025 Jul 28;20(10):1457–63. doi: 10.1038/s41565-025-01966-5 (PMC12534188; doi:10.1038/s41565-025-01966-5)
Supplement: Supplementary file 6 — Statistical source data. [file 41565_2025_1966_MOESM6_ESM.xlsx]

## Sheet: e8nm_GalNAz
clustered_fraction (%)	obs_density (μm^-2)
71.17	866.47
80.53	799.5
110.04	941.82
40.05	655.09
197.68	468.82
171.07	799.5
135.79	663.46
61.48	881.12
60.9	795.31
53.66	1090.41
95.67	858.1
74.83	899.96
97.3	558.81
109.28	992.05
135.45	904.14
127.25	883.21
135.58	751.36
237.81	621.6
172.16	650.9
189.5	770.2
108.4	665.55
38.05	615.32
142.98	642.53
125.23	973.21
66.97	893.68
134.09	807.87
97.79	856.01
155.13	711.59
136.48	847.63
121.03	952.28
144.06	763.92
144.81	740.9
203.07	682.29
158.27	862.29
316.28	401.84
71.37	749.27
147.64	805.78
128.5	730.43
85.4	801.59
163.77	611.13

## Sheet: e8nm_ManNAz
clustered_fraction (%)	obs_density (μm^-2)
143.3	975.3
92.21	977.4
102.23	1113.44
76.84	1266.22
42.17	1023.44
41.5	1102.97
33.6	1213.9
111.34	975.3
149.18	1121.81
86.5	1138.55
99.68	1245.29
134.62	912.52
90.38	1515.28
155.42	935.54
113.48	1056.93
126.75	1153.2
128.41	946
135.56	1033.91
125.82	1102.97
140.15	1046.46
139.99	992.05
113.91	931.35
121.85	1100.88
85.68	1414.82
124.16	1119.72
121.96	1105.06
128.99	1197.15
151.73	1255.76
177.66	948.1
148.52	1029.72
162.68	1031.81
90.65	1180.41
255.31	791.13
51.27	1151.11
149.76	1220.18
108.84	1044.37
101.34	1069.49
60.17	1289.24
92.48	1134.37
113.05	1010.88

## Sheet: e8nm_summarystats
Metric	ManNAz_mean	ManNAz_std	GalNAz_mean	GalNAz_std	p_value_group_comparison	p_value_ManNAz_vs_0	p_value_GalNAz_vs_0
clustered_fraction	115.728	40.7495	126.163	55.0379	0.344264	2.8739e-20	4.10736e-17
obs_density	1096.85	137.806	774.174	141.247	4.95358e-16	6.91791e-37	1.04136e-30

## Sheet: e9nm_GalNAz
clustered_fraction (%)	obs_density (μm^-2)
71.64	866.47
76.35	799.5
107.69	941.82
35.38	655.09
170.73	468.82
146.25	799.5
126.39	663.46
38.84	881.12
55.18	795.31
45.42	1090.41
86.33	858.1
71.18	899.96
78.59	558.81
104.45	992.05
98.05	904.14
107.05	883.21
124.25	751.36
187.88	621.6
120.79	650.9
161.48	770.2
105.52	665.55
23.68	615.32
121.85	642.53
101.4	973.21
52.38	893.68
92.04	807.87
90.71	856.01
123.41	711.59
115.01	847.63
100.82	952.28
107.31	763.92
145.82	740.9
166.96	682.29
144.57	862.29
290.05	401.84
53.56	749.27
144.28	805.78
108.91	730.43
85.9	801.59
127.59	611.13

## Sheet: e9nm_ManNAz
clustered_fraction (%)	obs_density (μm^-2)
110.73	975.3
89.98	977.4
102.23	1113.44
70.37	1266.22
43.04	1023.44
43.39	1102.97
26.02	1213.9
102.02	975.3
135.36	1121.81
95.23	1138.55
80.43	1245.29
126.3	912.52
76.27	1515.28
132.83	935.54
104.42	1056.93
96.31	1153.2
140.8	946
115.35	1033.91
109.68	1102.97
126.04	1046.46
116.28	992.05
96.46	931.35
109.54	1100.88
71.93	1414.82
120.55	1119.72
123.26	1105.06
113.24	1197.15
135.26	1255.76
148.75	948.1
132.55	1029.72
137.97	1031.81
82.27	1180.41
216.47	791.13
46.29	1151.11
129.79	1220.18
86.31	1044.37
83.24	1069.49
46.68	1289.24
78.6	1134.37
91.76	1010.88

## Sheet: e9nm_summarystats
Metric	ManNAz_mean	ManNAz_std	GalNAz_mean	GalNAz_std	p_value_group_comparison	p_value_ManNAz_vs_0	p_value_GalNAz_vs_0
clustered_fraction	102.35	35.1436	107.892	48.2624	0.563764	1.1948e-20	9.34465e-17
obs_density	1096.85	137.806	774.174	141.247	4.95358e-16	6.91791e-37	1.04136e-30

## Sheet: e10nm_GalNAz
clustered_fraction (%)	obs_density (μm^-2)
65.96	866.47
62.67	799.5
86.05	941.82
37.54	655.09
166.8	468.82
117.62	799.5
90.96	663.46
31.76	881.12
59.18	795.31
36.73	1090.41
74	858.1
57.73	899.96
74.64	558.81
70.94	992.05
95.26	904.14
97.98	883.21
112.24	751.36
147.2	621.6
118.1	650.9
126.71	770.2
96.7	665.55
33.52	615.32
87.99	642.53
97.73	973.21
44.62	893.68
85.33	807.87
82.46	856.01
117.46	711.59
87.85	847.63
85.08	952.28
97.14	763.92
123.25	740.9
129.74	682.29
127.33	862.29
253.45	401.84
51.3	749.27
115.29	805.78
84.2	730.43
76.53	801.59
136.15	611.13

## Sheet: e10nm_ManNAz
clustered_fraction (%)	obs_density (μm^-2)
83.28	975.3
84.19	977.4
84.54	1113.44
62.8	1266.22
23.87	1023.44
41.57	1102.97
35.51	1213.9
99.55	975.3
108.72	1121.81
90.82	1138.55
74.55	1245.29
99.25	912.52
61.1	1515.28
109.52	935.54
103.43	1056.93
73.94	1153.2
112.99	946
91.32	1033.91
91.45	1102.97
112.93	1046.46
100.6	992.05
76.54	931.35
100.55	1100.88
55.43	1414.82
98.29	1119.72
93.6	1105.06
88.02	1197.15
110.22	1255.76
127.23	948.1
102.44	1029.72
120.79	1031.81
71.78	1180.41
182.22	791.13
36.14	1151.11
110.08	1220.18
71.75	1044.37
62.96	1069.49
47.1	1289.24
58.81	1134.37
74.01	1010.88

## Sheet: e10nm_summarystats
Metric	ManNAz_mean	ManNAz_std	GalNAz_mean	GalNAz_std	p_value_group_comparison	p_value_ManNAz_vs_0	p_value_GalNAz_vs_0
clustered_fraction	85.8473	29.233	93.5798	40.884	0.339626	8.93004e-21	4.31188e-17
obs_density	1096.85	137.806	774.174	141.247	4.95358e-16	6.91791e-37	1.04136e-30

## Sheet: e11nm_GalNAz
clustered_fraction (%)	obs_density (μm^-2)
44.72	866.47
49.81	799.5
92.02	941.82
52.09	655.09
135.28	468.82
104.47	799.5
84.26	663.46
27.61	881.12
48.97	795.31
29.93	1090.41
60.78	858.1
46.13	899.96
70.94	558.81
59.39	992.05
70.26	904.14
83.76	883.21
97.35	751.36
134.76	621.6
89.39	650.9
107.39	770.2
75.97	665.55
24.05	615.32
77.3	642.53
93.86	973.21
34.19	893.68
77.08	807.87
58.33	856.01
91.14	711.59
76.29	847.63
67.89	952.28
79.79	763.92
99.57	740.9
101.43	682.29
92.26	862.29
201.96	401.84
60.55	749.27
84.95	805.78
71.4	730.43
66.8	801.59
126.41	611.13

[truncated: 5 more sheets: e11nm_ManNAz, e11nm_summarystats, e12nm_GalNAz, e12nm_ManNAz, e12nm_summarystats]
